# Supplementary material for: Integrative Proteomic and Phosphoproteomic Analyses of Pattern- and Effector-Triggered Immunity in Tomato
Source: Front Plant Sci. 2021 Dec 3;12:768693. doi: 10.3389/fpls.2021.768693 (PMC8677958; doi:10.3389/fpls.2021.768693)
Supplement: Supplementary file 4 [file Table_1.XLSX]

## Sheet: Sheet1
Supplementary Table S1. Primers used in this study.
		Supplementary Table S1-1. Pimers used in quantitative real-time PCR.
Spot No	待删除ID(R1)	Accession No.	Protein name	Abbreviation	Primer sequence (5'–3') (Sense/Anti-Sense)	Product Length (bp)
6	475604562	Solyc11g012320.3.1	Induced stolen tip protein TUB8-like isoform.1	TUB8	ACCCCAGCTCCAGAGGTAAA	177
					TGGCTCTTCTGATTCTGCGG
14	326491885	Solyc04g071890.4.1	Peroxidase 12	POD12	TGCCTATAAATTTGACCATTCTTGT	250
					GCAGCTTGGCCAACATCATC
18	326511321	Solyc03g098730.1.1	Kunitz-type protease inhibitor	KPI	GAAGGAAATCCTGGGCGTGA	254
					TGGCTAGCACTTGGAGTTGG
19	162457903	Solyc09g075120.3.1	UDP-glucuronic acid decarboxylase 4	UXS4	CCGACGGTTACACTCCCAAA	209
					CGACTCCGACGGTAAGTACG
7	I1IYK0	Solyc07g019460.3.1	NADPH--cytochrome P450 reductase	CPR	AGGGTGTCTGCTCAACATGG	217
					GGACCAAGGTCAGCTCCTTC
21	464775	Solyc08g080130.3.1	Phospholipase PLDb1	PLDb1	GCATTTTGGGATACAAAACTGAAGG	236
					AAGTCCCCCAACAAAAGCCA
44	F2CY47	Solyc02g087240.4.1	NADH dehydrogenase [ubiquinone] flavoprotein 1, mitochondrial	NDUFV1	TGGTGGTGCTGGTTTTCCAT	177
					ACTCCTGCAATCAGACAGCC
52	I1HZ71	Solyc04g082460.4.1	Catalase	CAT	CTTGCTTTTTGCCCTGCCAT	263
					GGAATAGGGTACTGCTCCGC
		Solyc07g049530.3.1	1-aminocyclopropane-1-carboxylate oxidase 1	ACO1	ACAAACAGACGGGACACGAA	233
84	I1GX01				AAGCACTTGCAATTGGATCACT
		X58253	Ubiquitin	UBI	TCGTAAGGAGTGCCCTAATGCTGA	119
					CAATCGCCTCCAGCCTTGTTGTAA
		BT013707	Actin	ACT	AGGCAGGATTTGCTGGTGATGATGCT	107
					ATACGCATCCTTCTGTCCCATTCCGA
		Supplementary Table S1-2. Pimers used to assemble PTI-Specific reporters constructs.
PTI marker gene	Promoter Region Primer	Nesting Primer	Nested Primer	NEB assembly into pjM348 vector
NAC-Domain protein (Solyc02g069960)	5’GCCACTGACACCAATGTCCC 3’*	5’CTCATCCTCATCCTCATCCTCGTAG 3’	5’ ATTAATTCTGGAAAAGAAAATTATAAAGTAGTGG 3’	5’ AAAACGACGGCCAGTGCCA 3’
Serine Esterase (Solyc04g077180)	5’GAAGGGAGCATCTAACATCTGTACCCC 3’	5’AGATTTCCTCTTCCCCACTCCATCTTC 3’	5’TTTCACATAACCACCAAAATCCAACAATATGAAG 3’	5’ TACAGGACGGACCATGGGCA 3’
