# Supplementary material for: Integrative Proteomic and Phosphoproteomic Analyses of Pattern- and Effector-Triggered Immunity in Tomato
Source: Front Plant Sci. 2021 Dec 3;12:768693. doi: 10.3389/fpls.2021.768693 (PMC8677958; doi:10.3389/fpls.2021.768693)
Supplement: Supplementary file 6 [file Table_3.XLSX]

## Sheet: PP proteome
Supplementary Table S3. Detailed information of differentially regulated phosphopeptides in tomato leaves upon PTI and ETI activation revealed by phosphoproteome analysis.
Peptides (a)	Accession No.(b)	Protein Name(c)	Abbreviation(d)	Modifications(d)	Theo. MH+ [Da]	Sequence	Phosphoproteome analysis (e)				Whole proteome analysis (f)				Experiment I (Replicate I & II)								Scaled abundance from phosphoproteome analysis										Experiment II (Replicate III & IV)								Scaled abundance from phosphoproteome analysis
				Modifications(c)			Average abundance ratio (PTI/CK)	p value (PTI/CK)	Average abundance ratio (ETI/CK)	p value (ETI/CK)	Average abundance ratio (PTI/CK)	p value (PTI/CK)	Average abundance ratio (ETI/CK)	p value (ETI/CK)	Confidence	Modifications	Qvality PEP	Qvality q-value	Number of protein groups	Number of Proteins	Number of peptide spectra matched	# Missed Cleavages	126(ETI)	127(ETI)	128(PTI)	129(PTI)	130(CK)	131(CK)	Confidence (by Search Engine): Sequest HT	Percolator q-Value (by Search Engine): Sequest HT	Percolator PEP (by Search Engine): Sequest HT	XCorr (by Search Engine): Sequest HT	Confidence	Modifications	Qvality PEP	Qvality q-value	Number of protein groups	Number of Proteins	Number of peptide spectra matched	# Missed Cleavages	126(ETI)	127(ETI)	128(PTI)	129(PTI)	130(CK)	131(CK)	Confidence (by Search Engine): Sequest HT	Percolator q-Value (by Search Engine): Sequest HT	Percolator PEP (by Search Engine): Sequest HT
		Signaling
[K].SQEEVQSSASPVAVQEEK.[L]	Solyc02g031860.3.1	MAP kinase kinase kinase 12	MAP3K12	1xPhospho[S596]	2470.21	MDLKSPYGVKPKMDRDFEQNNFEQARYSSIDTRAEVIGSSNQKFFQDPSSSINTDIRPPDFTIPVAARPVMNYSIQTGEEFALEFMRERVNPKQNLIPHASGGTAGATSCMDLKDKSGISHTGSESGSDIAMITSVGKTRVQHHGRSTSVNEGISNHQAVQTETRALSRNNNIHGIQSQMSSRSSTLTKLKFLCSFGGRIMPRPSDGKLRYIGGDTHLVRLRNDVSWEEFWQKMLTLFNNCHTIKYQLPGEDLDALVSVSCDEDLQNMIEEFNVLEGDGSQKLRTFLFSYSDLDDSLAGLENIEGDPEMQYVIAVNNMDFGSRRNSTALASTSEKNLDEFLSATIAGEDGQVARHVAGADTSDPVIGMPLTSQSAHEGVSISSHRILGSNLGHDSNQLE…	0.827334	0.00727785	1.01242	0.804813	1.1011	0.023088	1.04191	0.348402	High	1xPhospho [S10]; 1xTMT6plex [K18]; 1xTMT6plex [N-Term]	9.72857e-08	0.000506917	1	1	1	0	108	111.3	90.2	94.2	89.2	107.1	High	0.0002599	1.129e-08	5.98	High	1xPhospho [S10]; 1xTMT6plex [K18]; 1xTMT6plex [N-Term]	2.71544e-06	0.000178072	1	1	1	0	98.5	125.2	84.5	85	108.3	98.5	High	0.0001152	7.514e-07
[R].ASGNSLSAPIK.[S]	Solyc08g083040.4.1	Serine/threonine-protein kinase fray2	fray2	1xPhospho[S525]	1582.86	MGGGGPRNYSANPNDYKLLEEVGYGASATVYRAIYLPYNEVIAVKCLDLDRCNSNLDDIRREAQTMSLIDHPNVIKSFCSFVVENYLWVVMPFMAEGSCLHLMKIAYPDGFEESAICSMLKETLKALEYLHRHGHIHRDVKAGNILLDTNGAVKLGDFGVSACMFDSGDRQRSRNTFVGTPCWMAPEVLQPGTGYDFKADIWSFGITALELAHGHAPFSKYPPMKVLLMTIQNAPPGLDYDRDKKFSKSFKEMVAMCLVKDQTKRPTAEKLLKHSFFKYAKPPELSVKKLFADLPPLWNRVKALQLKDAAQLALKRMPSSEQEALSQSEYQRGVSAWNFDLEDLKLQASLVQDDDEIQEIKEEDDTIKAYMNYKEKSVALQYAGKSTPRKDSIASEQES…	1.003	0.958734	0.791954	0.00145697	-	-	-	-	High	1xPhospho [S7]; 1xTMT6plex [K11]; 1xTMT6plex [N-Term]	0.00570177	0.000506917	1	1	1	0	83.5	88.9	89.2	118.8	112	107.5	High	0.0002599	0.00259	2.49	High	1xPhospho [S7]; 1xTMT6plex [K11]; 1xTMT6plex [N-Term]	0.0051999	0.000178072	1	1	1	0	75.4	91.4	100	115.3	113.6	104.2	High	0.0001152	0.002664
[K].AADTESNISTPGR.[Y]	Solyc01g097770.4.1	Phototropin 2	PHOT2	1xPhospho[T/S]	1627.75	MENQRRSIDVFDPASTHDGANLASSSRNEGIDVQEISVKGAESASRTGTDKLINKWMAFDLKGNDQNDNADSQIPGETSISERAAEWGLTVRTDVGEGSFHAISRSGQNSFADGERSKNSLEKNSVGSTRTSEESNLGAEFPRVSQDLKDALATLQQTFVVSDATKPDCPIVYASSGFFTMTGYSSKEIVGRNCRFLQGKDTDQNEVAKIRDAVKTGKSYCGRLLNYKKNGTPFWNLLTVTPIKDDSGKTIKFIGMQVEVSKYTEGVNEKELRPNGLPKSLIRYDARQKEKALGSITEVVQTVKGPRSHIKSSQDASSGTDKEKPQVDFMLPKAADTESNISTPGRYTPQWDARGDVSQELGKKSRKSSRLSLKGSKGRPSSISFPLENEENVGPEIIM…	0.94232	0.31606	0.882048	0.0492239	0.972004	0.284729	0.974705	0.187061	High	1xPhospho [T/S]; 1xTMT6plex [N-Term]	0.000150942	0.000506917	1	1	4	0	89.6	94.7	91.7	117	110.8	96.2	High	0.0002599	4.354e-05	2.71	High	1xPhospho [S/T]; 1xTMT6plex [N-Term]	0.00127677	0.000178072	1	1	2	0	90.2	92.4	97.2	101.9	116.6	101.6	High	0.0001152	0.000583
[R].DQLNQLSLSR.[D]	Solyc05g018300.3.1	Protein phosphatase 2C and cyclic nucleotide-binding/kinase domain-containing protein	PP2C19	1xPhospho[S55]	1482.75	MGCVYSRACIGEICAPRNVDVKEPENVKPAEIPVFSPASSNGEDGETRDQLNQLSLSRDN EIGITRLSRVSAQFLPPDGSRVVKVPSGNYELRCSFLSQRGYYPDALDKANQDSLCIHTP FGTSPDDHFFGVFDGHGEYGAQCSQFAKNKICENLLRNSKFHLDAVEACHAAFLMTNSQL HADAIDDSMSGTTAITILVRGTTLYVSNSGDSRAVIAERRGNEVMAVDLSIDQTPFRPDE SERVKLCGARVLTLDQIEGLKNPDVQCWDTEEGDDGDPPRLWVQNGMYPGTAFTRSIGDS VAETIGVVANPEIVVLELTSDHPFFVIASDGVFEFLSSQTVVDMVTKYKDPRDACAAIVA ESYRLWLQYETRTDDITVIVVQVNGLTNGAVGQ…	1.14485	0.0900901	1.28932	0.00146056	1.03477	0.77187	0.946349	0.70173	High	1xPhospho [S7]; 1xTMT6plex [N-Term]	0.01397	0.000506917	1	1	1	0	113.8	112.9	94	99.3	85.1	94.8	High	0.0002599	0.007063	2.41	High	1xPhospho [S7]; 1xTMT6plex [N-Term]	0.0204276	0.00116387	1	1	1	0	107.7	115.1	110.2	80.4	101.3	85.2	High	0.0006039	0.01173
[R].GDVSQELGK.[K]	Solyc01g097770.4.1	Phototropin 2	PHOT2	1xPhospho[S358]	1470.76	MENQRRSIDVFDPASTHDGANLASSSRNEGIDVQEISVKGAESASRTGTDKLINKWMAFDLKGNDQNDNADSQIPGETSISERAAEWGLTVRTDVGEGSFHAISRSGQNSFADGERSKNSLEKNSVGSTRTSEESNLGAEFPRVSQDLKDALATLQQTFVVSDATKPDCPIVYASSGFFTMTGYSSKEIVGRNCRFLQGKDTDQNEVAKIRDAVKTGKSYCGRLLNYKKNGTPFWNLLTVTPIKDDSGKTIKFIGMQVEVSKYTEGVNEKELRPNGLPKSLIRYDARQKEKALGSITEVVQTVKGPRSHIKSSQDASSGTDKEKPQVDFMLPKAADTESNISTPGRYTPQWDARGDVSQELGKKSRKSSRLSLKGSKGRPSSISFPLENEENVGPEIIM…	1.11194	0.447334	2.053	0.00162056	0.972004	0.284729	0.974705	0.187061	High	1xPhospho [S4]; 1xTMT6plex [K9]; 1xTMT6plex [N-Term]	0.0658815	0.00251372	1	1	2	0	166.2	133	89.8	69.8	76.4	64.8	High	0.001137	0.04076	2.58	High	1xPhospho [S4]; 1xTMT6plex [K9]; 1xTMT6plex [N-Term]	0.0299977	0.00151446	1	1	2	0	154	127.5	100	64.9	92.8	60.7	High	0.0008784	0.01781
		ROS homeostasis and defense
[K].LNTSIDDSPK.[S]	Solyc08g082590.3.1	Glutaredoxin	Grx	1xPhospho[S79]	1627.83	MGCASSKRIKVAIDVYRPPPTSFAVFDINSIEEPWLKSANNNNKVEENELDQDELDEDEKPIKVAQPILEKLNTSIDDSPKSWDEVSKALEDLKPTLQNPPPQKSPKKPLLALPAPPPPPSEAAEDGDGSPKRKIPRKSFSFHTLEELESKLSSKDAKKNNEVIKKNEENKKFQRFNKKNDTQIAVHNGEVEHQRTHSDEGYKPVKENIFLLRDKMEREKEGKVPNFIKFNPLSDYPEKCPPRGDDSLVIYTTSLGGVRRTFEDCNKLRLILESHRVVFDERDVALHGEFRQELKELLGDGEDAGVPRLFVKGRYIGGVEEVVHLNETKKLGRILNWARVERGLGRLGCEGCGGARFVPCFDCGGSCKVVNGDVKERCPKCNENGLIHCPICN	0.994648	0.917516	1.29281	0.0131129	1.01476	0.754059	0.937023	0.177193	High	1xPhospho [S8]; 1xTMT6plex [K10]; 1xTMT6plex [N-Term]	0.0732669	0.00300715	1	1	2	0	122	109.4	83.6	104.4	94	86.5	High	0.001353	0.04602	2.24	High	1xPhospho [S8]; 1xTMT6plex [K10]; 1xTMT6plex [N-Term]	0.0399913	0.0022027	1	1	1	0	130.6	106.8	90.4	86.2	104.8	81.1	High	0.00133	0.0243
[K].SPEALQSPNNDGAVSALK.[D]	Solyc09g082780.3.1	Aluminum induced protein with YGL and LRDR motifs	AILP1	1xPhospho[S18]	2336.19	MLAVFDKSVAKSPEALQSPNNDGAVSALKDGFLAQHFSSAHSGSVTINLGSSGFLAYSSERQNPLLPRLFAVVDDIFCMFQGHIENVAHLKQQYGLNKTANEVIIVIEAYRTLRDRGPYPPDQVVKDIHGKFAFVLYDCASKSTFLASDVDGCVPFFWGTDSEGHLVLSDDADIVKQGCGKSFSPFPKGCFFTSSGGLRSYEHPRNELKSVPRVDSSGEVCGANFKVDPESKKVDSGMPRVGSAANWSQHY	1.07159	0.209801	1.22399	0.00962495	0.983398	0.587863	0.946533	0.128629	High	1xPhospho [S7]; 1xTMT6plex [K18]; 1xTMT6plex [N-Term]	0.0671137	0.00251372	1	1	1	0	111.4	110.4	94.1	96.7	98.4	89	High	0.001137	0.04165	2.71	High	1xPhospho [S7]; 1xTMT6plex [K18]; 1xTMT6plex [N-Term]	0.000200306	0.000178072	1	1	2	0	109.9	103.3	97.3	96.4	109.4	83.6	High	0.0001152	7.87e-05
[R].VAASPVWEGK.[N]	Solyc06g083390.4.1	RPM1-interacting protein 4	RIN4	1xPhospho[S144]	1581.84	MARANVPKFGNWGNEDNTPYTVVFENARKNRGGKMINPNDPQENPDMFPNVAPSSRPKTPPTEEPMGMETARQTNKRRVSKEDGDFRASSPARNEPTTHQRHGGGRGSNSGRPSRQSGGSDHSIAKSPLHPNSQAKISGRVAASPVWEGKNLYDSSHGTPGRSFESSHATPGRHQMKQESPDRGTVVPKFGGWDDNDPQDAENYTEVFNKVREQRHVDTGNMPAAGVRTSYSTQRQQRNEKQKSCCFPLW	1.45855	1.1481e-05	1.37863	4.58205e-06	-	-	-	-	High	1xPhospho [S4]; 1xTMT6plex [K10]; 1xTMT6plex [N-Term]	0.00482943	0.000506917	1	1	4	0	116.1	106.3	113.6	105	78	81	High	0.0002599	0.002142	3.41	High	1xPhospho [S4]; 1xTMT6plex [K10]; 1xTMT6plex [N-Term]	0.00107014	0.000178072	1	1	4	0	109.1	107.2	116.1	111.6	78.5	77.5	High	0.0001152	0.000483
		Gene expression & protein fate
		Transcription regulation
[K].SEPNDEAEDSDDDKLLSSR.[V]	Solyc07g049720.4.1	10kDa polypeptide precursor of photosystem 2	PSBR	1xPhospho[S142]	2660.2	MAVEAFAKTNLMEDMDDDDDMPLVFKRSSTTSKQNQSNSSSQKQDGRSGRQVPDIRSPNGQSSSTHKVKTVTSSKASPAVSPLTSPKASPLSSRTSPAPNSRPSSSAGNQAKNVNQQSNVTPKESKQAVEPKSEPNDEAEDSDDDKLLSSRVPSGLSKSTSVHAKKVLCTSTSVQKSRPPKKEDSDDETPLASRFPMKSNAGASTSKFSSSEEVKPKIRQNGLPSATVLSKRPPGEVKSAAQASVKKPRLSDASTPVSSKQPPFKTEKKTEDDDDDVPISQRIKKAVDSASASASKVSYVKKATKVVSSSMKKTKKKLKKPKYSKSSKLQPSSGDGQKWTTLEHNGVIFPPPYKPHGVKMLYKGKPVDLTPEQEEVATMYAVMLDTEYMTKEQFKENFM…	0.789293	0.0404582	0.932773	0.49512	1.06899	0.44519	0.963103	0.283603	High	1xPhospho [S10]; 1xTMT6plex [K14]; 1xTMT6plex [N-Term]	1.47371e-05	0.000506917	1	1	1	1	127.3	92.3	79.3	96.3	103.9	101	High	0.0002599	3.192e-06	3.13	High	1xPhospho [S10]; 1xTMT6plex [K14]; 1xTMT6plex [N-Term]	2.1775e-08	0.000178072	1	1	2	1	90.8	116.6	78	120.6	77.7	116.4	High	0.0001152	4.076e-09
[R].YSQGSSSGRYSDNDDDNWGNDSR.[S]	Solyc08g042050.3.1	RNA helicase DEAD25	DEAD25	1xPhospho[S675]	2891.13	MASSSSIIGVSSIYQTNPSLELSRRPTATPPLSLPFSIEKSNFHVHVRLRRPFLASAVVTPTSSVLSEEAFKGIGGFGKDSLNVSESEYDSEDEVEDNESNEDELSVSKLGLPHRLVDALEKRGITQLFPIQRAVLVPALEGRDIIARAKTGTGKTLAFGIPVLKKLSTDEEMRNTQRRGRLPKVLVLAPTRELANQVEKEMKESAPYLNTVCIYGGVSYATQQNALSRGVDVVVGTPGRLIDLINNNTLKLGEVEYLVLDEADQMLAVGFEEDVEVILEKLPPQRQSMLFSATMPGWVKKLSRKYLNNPLTIDLVGDQDEKLAEGIKLYALSATSTSKRSILGDLVTVYAKGGKTIVFTQTKRDADEVSMALSNSISSEALHGDISQHQRERTLNGFR…	0.67215	0.0115178	0.81698	0.0615335	0.978534	0.715111	0.982235	0.791502	High	1xPhospho [S11]; 1xTMT6plex [N-Term]	0.000158519	0.000506917	1	1	1	1	128.8	93.3	83.4	78.2	115.7	100.5	High	0.0002599	4.597e-05	4.34	High	1xPhospho [S/Y]; 1xTMT6plex [N-Term]	0.00581468	0.000178072	1	1	2	1	99.5	85.3	67.2	141.1	124.2	82.8	High	0.0001152	0.003007
[R].SKPEEIGSPR.[Y]	Solyc11g072340.2.1	Serine/arginine-rich-splicing factor RS40	RS401	1xPhospho[S327]	1637.87	MRPIFCGNVEYNARQSELERLFRRYGRVDRVDMKSGFAFVYMDDERDAEDAIRGLDRIEFGRKGRRLRIEWSKEERNGRRPETSRKSSSSVKPSKTLFVINFDPYSTRSRDIERHFDPYGKILNIRIRRNFAFVQYETQEDATRALDATNMSKLMDQVITVEYANKDDDDRRNGFSPDRNRDRGLKRGYDRGRSRSPYGRERGSPDYGRGRARSPSPIRQGRSSPDYGRRPSPNPNHRERDSEYGSGRSPNMRKERNPDHGNGHSPNPRRLRAGSENGEVHSPPEEGLLESGPSPPRVGRRGKYSPDDYRGRSRSPSPRSKPEEIGSPRYGAAESPLPERHRSLSPPTRERSRS	0.84734	0.303056	0.743047	0.000277791	-	-	-	-	High	1xPhospho [S8]; 1xTMT6plex [K2]; 1xTMT6plex [N-Term]	0.0343958	0.00156223	1	1	6	0	82.7	81.9	77.8	140.1	105.7	111.8	High	0.0007158	0.01958	1.45	High	1xPhospho [S8]; 1xTMT6plex [K2]; 1xTMT6plex [N-Term]	0.00999005	0.000366488	1	1	11	0	81.2	103.8	81	121.5	113.3	99.2	High	0.0002063	0.005408
[R].YGAAESPLPER.[H]	Solyc11g072340.2.1	Serine/arginine-rich-splicing factor RS40	RS401	1xPhospho[S335]	1498.71	MRPIFCGNVEYNARQSELERLFRRYGRVDRVDMKSGFAFVYMDDERDAEDAIRGLDRIEFGRKGRRLRIEWSKEERNGRRPETSRKSSSSVKPSKTLFVINFDPYSTRSRDIERHFDPYGKILNIRIRRNFAFVQYETQEDATRALDATNMSKLMDQVITVEYANKDDDDRRNGFSPDRNRDRGLKRGYDRGRSRSPYGRERGSPDYGRGRARSPSPIRQGRSSPDYGRRPSPNPNHRERDSEYGSGRSPNMRKERNPDHGNGHSPNPRRLRAGSENGEVHSPPEEGLLESGPSPPRVGRRGKYSPDDYRGRSRSPSPRSKPEEIGSPRYGAAESPLPERHRSLSPPTRERSRS	0.765612	0.00491434	0.816652	0.00641966	-	-	-	-	High	1xPhospho [S6]; 1xTMT6plex [N-Term]	0.00139426	0.000506917	1	1	5	0	99.6	86.8	89.3	95.9	111.1	117.3	High	0.0002599	0.0005312	3.05	High	1xPhospho [S6]; 1xTMT6plex [N-Term]	0.000776234	0.000178072	1	1	9	0	90.9	95.9	83.3	108.2	99.5	122.3	High	0.0001152	0.0003396
[R].DRPSPDYGR.[G]	Solyc03g026240.4.1	Serine/arginine-rich-splicing factor RS40	RS402	1xPhospho[S214/S225]	1371.63	MRPIFCGNFEFETRQPELERLFKRYGKVDRVDMKSGFAFVYMDDERDAKDAIQGLDRIEFGRKGRRLRVEWSKEERSRKPEGSKKSSSSFRVSKTLFVINFDPYNTRTRDLERHFDPYGKILNIRIRRNFGFIQFETQEDATRALDATNMSKLMDRVITVEYAIRDDDDRKNGYGPGKTYNQSPRRGYDRGRSRSPRGRDRLSPDYGRGRDRPSPDYGRGRDRPSPDYGRGRDRPISDFDRGRDRPNSDFGRGRDQLSPDYGRGPSRSPKHREGNSEYGRGHSPAVGKERNPGHGNVRSPSPRRERTGPGNGLMSSPLNISPGYGDGPSPSAQRERRDKYSPDGHNRGSSPGPKPEPVGSPVRDGRGSSE	0.809855	0.0156144	0.814692	0.0071585	-	-	-	-	High	1xPhospho [S4]; 1xTMT6plex [N-Term]	0.0715985	0.00300715	1	1	1	0	93.1	81.9	90.1	112.5	109.6	112.9	High	0.001353	0.04479	2.95	High	1xPhospho [S4]; 1xTMT6plex [N-Term]	0.0924082	0.00717482	1	1	1	0	94.5	106.5	80	97.8	111.5	109.7	High	0.004465	0.06064
[R].NNSSIQGSPGGGR.[T]	Solyc10g006050.3.1	RNA-binding (RRM/RBD/RNP motifs) family protein	RBP1	1xPhospho[S100]	1539.71	MMESDLGKLFVGGISWDTDEDRLKEYFSSYGEVVEAVIMRDRNTGRARGFGFVVFADPVVAERVVKEKHMIDGRTVEAKKAVPRDDQQIINRNNSSIQGSPGGGRTKKIFVGGLASTVTESDFKTYFDQFGTITDVVVMYDHNTQRPRGFGFITYDSEEAVDRTLFKIFHELNGKMVEVKRAVPKELSPAPNCSPLMGYNYGHNRANNFLNNYAAQGYNLASVGGYGVRMDGRFSPVAGARAGFSQFASPAYGMGVNLDPALSPTFAGASNFSNNLGYGRILNPYFGANSSRYTTPIGYSTSNNRADSFLSSPTRNLWGNIGLNASASSGGPGSFVGSGSGNYGVFGNNNANWGSLISVPGGNSSGYGGGNFRSGENNYGLGSGGLGRNNAATTSSFTT…	0.881361	0.235911	0.824341	0.0384951	-	-	-	-	High	1xPhospho [S8]; 1xTMT6plex [N-Term]	0.0027661	0.000506917	1	1	1	0	121.3	89.8	80.2	99	107.2	102.4	High	0.0002599	0.001147	2.22	High	1xPhospho [S8]; 1xTMT6plex [N-Term]	0.00700351	0.000366488	1	1	1	0	97.7	81.4	108.3	128.1	116.6	67.9	High	0.0002063	0.003681
[K].DNLGSPETGNVVVDSEK.[G]	Solyc10g076870.2.1	RNA binding protein	RBP2	1xPhospho[S213]	2298.13	MPPKASSASRWGRTRSSARKSAPESAGQKPSPPPSTSTAVTDSPSPQKDNQSSPLMTYST NSKISEHPEQSLSIQKVGQSGKKKVVKKTVKIVKKIIKRKVPKSVAKNSKMTDESEEGHA ETVLDSLDVEKASSRGTIEPETVCLEVSSAATVGEGGNSEKDNFQPKEVEEGIIAVEVML GKDGMKDCEVTVAKDKLELPILGCNDAKDNLGSPETGNVVVDSEKGNLRSVKIVKKIVKK KVPKSVAKNSRKTEESEKGREIADAETVLDSLDVKKANSRGTIELETVYVEPCNAAAVSE GGDFEKGTFHPVEVGKGTIAAEGILGKDRMMDSEVSVNEGKLQLPISENKGAKDNIGSLQ TGNTVLDSEKGNLRPVKIVKKIVKKKVPKLVAR…	0.815627	0.0318351	0.93916	0.19461	-	-	-	-	High	1xPhospho [S5]; 1xTMT6plex [K17]; 1xTMT6plex [N-Term]	0.000705974	0.000506917	1	1	1	0	101.8	101.9	80.2	107.6	107.5	100.9	High	0.0002599	0.0002461	4.06	High	1xPhospho [S5]; 1xTMT6plex [K17]; 1xTMT6plex [N-Term]	0.000412714	0.000178072	1	1	1	0	108	100.4	95.8	88.1	115.4	92.3	High	0.0001152	0.0001718
[K].ATQSPTESEPAK.[K]	Solyc12g009590.2.1	Methyl-CpG-binding domain-containing protein .1	MBD1	1xPhospho[S93]	1783.89	MAKSVEKNEVVSIELPAPSGWSKKFLPKKGGTPKKNDIVFTAPTGEEITTRKQLEQYLKSHPGGPPVAEFDWGTGETPRRSARITGKAKATQSPTESEPAKKRGRKSSASKKDSKDKEVTKETEAAKDDDMEEAEKHEKDTAAMESEEDVEKKENENPNETQDGESEVEKKDEIQSSEKDVVKENLDEGQNVHDKVEDAQVEKDVQMADNVGPSQDVEEAPVVKAADGPDATKINEEEKDVQVQEVEKVPTEEAHIEKDVKMADNDVEEETPADKTAVGPEATNINEEGKDVQVQEVEILPTEEAQVEKDVKMTDNIGHPDVVEETPADVPEATKLNEEEKDVQIQESENKPNEEAQVEKDVNNVEEALAEKAAEEKDVQVQEAEKVDPSAAEELKHQA…	0.982799	0.920022	0.879921	0.0463105	1.01059	0.863347	0.945553	0.219315	High	1xPhospho [S4]; 1xTMT6plex [K12]; 1xTMT6plex [N-Term]	0.00427412	0.000506917	1	1	4	0	96.3	87.8	84.1	131.4	99.4	101	High	0.0002599	0.001868	2.89	High	1xPhospho [S4]; 1xTMT6plex [K12]; 1xTMT6plex [N-Term]	0.00169517	0.000178072	1	1	4	0	81.9	105.9	81.6	135.8	101.9	92.9	High	0.0001152	0.000794
[R].YAPPGSPR.[R]	Solyc05g018340.4.1	Zinc finger Ran-binding domain-containing protein 2	ZRANB2	1xPhospho[S185]	1153.56	MGSREKDQPTPHLSSLVVRPTDSGGENGGGGAGSDYEPGEVRRDAPPYSRSDRFSDTHGYRAHAGSVSPVRHRNADHRYSTDFDHSGGPPRSHGFGSGRDPGRHRDYSPPYGRGRHAGRFVGRSYDGPGYGGRQVRGEGLPRSNPNVRPRDGDWMCTDPLCNNLNFARRENCNKCKRPRYAPPGSPRRGYPSPPPHHRNPGPPINRSPGRFVNGYRSPPRGWARDDPRDFRAGVPHSRFEGRFADPPIRRDRPAFADADGRDRSRFERPPALDWGHRERGRDSYLSERKGYERRTPSPPHPPVLPPRGQWPRDTRERSRSPVRGGPPPKDYRRDVYMGRGRDDRRVGRGAY	0.926066	0.0218352	1.18054	0.0195277	-	-	-	-	High	1xPhospho [S6]; 1xTMT6plex [N-Term]	0.0912194	0.00440592	1	1	1	0	119.4	117.9	88.8	90.8	93.6	89.4	High	0.001967	0.05896	1.85	High	1xPhospho [S6]; 1xTMT6plex [N-Term]	0.061131	0.00393503	1	1	5	0	91	106	89.7	116.2	100.1	97.1	High	0.002277	0.03859
[K].RENSFGGNSSYQGGR.[G]	Solyc09g007850.3.1	RNA-binding protein	RBP	1xPhospho[S185]	1924.85	MASSSSSLHFLSLTPQTLPKPTSQTTSISFFSLPSSSLNLSLSSSSTPRYFESSRFVRKVTLSDFDQIEEVGAGDDDEEEEGGLSDEGASYQERNANPDLKIFVGNLPFSVDSAYLAELFERAGDVEMVEVIYDKLTGRSRGFGFVTMSSKEAVEAACQQFNGYEIDGRALRVNSGPAPPKRENSFGGNSSYQGGRGGGSMDSSNRVYVGNLAWSVDQQQLETLFSEQGKVVDAKVVYDRDSGRSRGFGFVTYSSAQEVNDAIESLDGVDLGGRAIRVSPAEARPPRRQF	0.827551	0.38624	1.19856	0.0209094	0.973197	0.130997	0.951267	0.0526875	High	1xPhospho [S4]; 1xTMT6plex [N-Term]	0.0123129	0.000506917	1	1	2	1	97.8	116.1	50.7	148.3	94	93.1	High	0.0002599	0.006139	2.28	High	1xPhospho [S4]; 1xTMT6plex [N-Term]	0.0024251	0.000178072	1	1	5	1	109.7	123.1	81.1	109.1	104	73	High	0.0001152	0.001169
[R].ENSFGGNSSYQGGR.[G]	Solyc09g007850.3.1	RNA-binding protein	RBP	1xPhospho[S185]	1768.75	MASSSSSLHFLSLTPQTLPKPTSQTTSISFFSLPSSSLNLSLSSSSTPRYFESSRFVRKVTLSDFDQIEEVGAGDDDEEEEGGLSDEGASYQERNANPDLKIFVGNLPFSVDSAYLAELFERAGDVEMVEVIYDKLTGRSRGFGFVTMSSKEAVEAACQQFNGYEIDGRALRVNSGPAPPKRENSFGGNSSYQGGRGGGSMDSSNRVYVGNLAWSVDQQQLETLFSEQGKVVDAKVVYDRDSGRSRGFGFVTYSSAQEVNDAIESLDGVDLGGRAIRVSPAEARPPRRQF	0.903005	0.5341	2	0.0039191	0.973197	0.130997	0.951267	0.0526875	High	1xPhospho [S3]; 1xTMT6plex [N-Term]	0.00595787	0.000506917	1	1	3	0	165	129.2	73.1	75.4	84.8	72.5	High	0.0002599	0.002712	3.8	High	1xPhospho [S3]; 1xTMT6plex [N-Term]	7.43695e-05	0.000178072	1	1	4	0	145	195.2	49.8	107	62.3	40.7	High	0.0001152	2.695e-05
[K].DEDDSLPVSPSR.[G]	Solyc02g092160.3.1	BSD domain-containing protein	BSDC	1xPhospho[S52]	1625.73	MSWFARSIASTLRLEDDDDDRDDAVSSNHDHSTGKPTTEKQQKDEDDSLPVSPSRGVKDDFSELTKTLTRQFWGVASFLAPPSQSEPDKSLLDPTSEPARDSDDEESDSAGIAGLRSDIAEIGGRFKSGISKLSKNIPVSEITKMASNLLQLGPEEEEDKRFDSGRGAVGVTEEVVAFVRDIAMHPETWLDFPLFEDEDDEVDFDLSDAQQEHALAVERFAPRLAALRIELCPGYMNEARFWEIYFVLLHPRLNKQDAELLSTPQVFNARASLSQELQKRTKPIEGDWSKEETFKSTDGGGSQHEEMLTVPSAPLSADAVQDMSSVDVSSLSVVVGSGTDVHPVISENQTVDRLVAEEGPITLSKDEKLQSASATKLEESDEEDADDWLKEENTEITGT…	0.961202	0.363771	1.17197	0.000501313	-	-	-	-	High	1xPhospho [S9]; 1xTMT6plex [N-Term]	0.0136351	0.000506917	1	1	1	0	114.2	109	87.6	98.8	96.1	94.4	High	0.0002599	0.006906	2.3	High	1xPhospho [S9]; 1xTMT6plex [N-Term]	0.00283136	0.000178072	1	1	1	0	112.1	99.6	88.6	102.8	101.3	95.6	High	0.0001152	0.00138
[K].SSSPPQTPTPVAQQLGK.[D]	Solyc01g095900.4.1	Tetratricopeptide repeat (TPR)-like superfamily protein	TPR1	1xPhospho[S]	2261.19	MAPNKNGRGKTKGDKKKKEEKVLPVVMDITINLPEETQVILKGISTDRIIDVRRLLSVNTTTCNVTNFSLSHELRGPRLKETVDVSALKPCILTLIEEEYDEESATAHVRRLLDIVACTTSFGPSGTSGKELKTDSCKNARGVQDNKNAKKSNKVRGNDKSSSPPQTPTPVAQQLGKDAGSEEVDGEMSNTCPKIGSFYEFFSLSHLTPPLQFIRRATRQQDDEVLPDDHLFSLEVKLCNGKLVIVEACKKGFYNFGKQGILCHNLVDLLRQLSRAFDNAYDDLMKAFLERNKFGNLPYGFRANTWLIPPVAAQLPAIFPPLPVEDDTWGANGGGLGRDGKFDSLPFANEFLNVASMACKTTEERQIRDRKAFILHSLFVDVAILRAISAVKHVMEKVK…	1.02947	0.603109	1.20774	0.00682728	1.07	0.272081	1.04096	0.471622	High	1xPhospho [S]; 1xTMT6plex [K17]; 1xTMT6plex [N-Term]	0.00114071	0.000506917	1	1	2	0	109.9	101.1	90.6	116.6	93.7	88.2	High	0.0002599	0.0004232	4.35	High	1xPhospho [S3]; 1xTMT6plex [K17]; 1xTMT6plex [N-Term]	2.18005e-06	0.000178072	1	1	3	0	116.2	114	96.2	103.1	99.7	70.8	High	0.0001152	5.915e-07
[K].SFSQDEVPDSPK.[V]	Solyc05g050630.5.1	Tetratricopeptide repeat (TPR)-like superfamily protein	TPR2	1xPhospho[S1427]	1873.9	MAPNKNGRGKTKGDKKKKEEKVIPVAMDITVNLKDETHIILKGISTDRIIDVRRLLSVNT ATCNITNFSLSHEVRGPRLKDTVDISALKPCVLTLIEEDYDEESATSHVKRLLDIVACTT CFGPSVRDSGGNSEATNESKSVKKSSKQRRNGKDKRSPSPPEGAAATVTAMVVDEDGEMS NSCPKLGSFYEFFSLSHLTPPLQFIRRETRKVDEVLPNDYLFSLEVKLFNGKLVLVEACR KGFHNTGKHGILCHNLVDLLRQLSRAFDNAYNELMKGFLERNKFGNLPYGLRANTWLVPP VAAQMPSIFPSLPVEDEKWGGNGGGLGRDGKSDLLPYASELLFIAYMPCKTTEERQVRDR RAFLLHSLFVDVAISRAISAVRHVMEKVKPAHS…	0.928598	0.473084	1.27847	0.0493152	1.04362	0.617771	0.981846	0.803311	High	1xPhospho [S10]; 1xTMT6plex [K12]; 1xTMT6plex [N-Term]	8.34503e-05	0.000506917	1	1	2	0	122.8	112.3	79.4	96.2	101.7	87.6	High	0.0002599	2.237e-05	2.64	High	1xPhospho [S10]; 1xTMT6plex [K12]; 1xTMT6plex [N-Term]	0.000129807	0.000178072	1	1	1	0	105.1	133	89.3	78.4	117.5	76.8	High	0.0001152	4.914e-05
[R].LTPNESAASSGLSPASK.[K]-1	Solyc07g006030.4.1	Tetratricopeptide repeat (TPR)-like superfamily protein	TPR3	1xPhospho[S1302]	2155.1	MAPKTGKAKPHKAKGEKKKKEEKVLPNVIEITVETPNDSQVMLKGISTDKILDVRKLLAVNVETCHVTNYSLSHEVRGTRLKDTVEIVSLKPCHLSLVEEDYTEEQSVAHIRRLLDIVACTTSFAGSSSSTKPTNRTGTEPGSENALSEPKSGKTKPQEPKKAGAKPSKPDGVAAVCDGVDAGEAAEKGDPAMMCPPPRLGQFYDFFSFAHLTPPIQYIRRSSRPFLEDKTEDDFFQIDVRICSGKPTTIVASRTGFYPAGKRALSSHSLVGLLQQLSRVFDAAYKALMKGFTEHNKFGNLPYGFRANTWVVPPFVADNPATFPPLPMEDENWGGNGGGQGRDGKHDHRPWAKEFAILAAMPCKTAEERQIRDRKAFLLHSLFVDVSVLKAVASIKHLV…	1.51208	0.00676529	2.84058	3.45129e-05	1.06358	0.491296	1.07561	0.36409	High	1xPhospho [S13]; 1xTMT6plex [K17]; 1xTMT6plex [N-Term]	5.02719e-10	0.000506917	1	1	4	0	155.1	143.7	89.4	83	74	54.8	High	0.0002599	3.038e-11	7.99	High	1xPhospho [S13]; 1xTMT6plex [K17]; 1xTMT6plex [N-Term]	3.89714e-11	0.000178072	1	1	5	0	161.5	153.8	96.1	78	63	47.8	High	0.0001152	4.363e-12
[R].LTPNESAASSGLSPASK.[K]-2	Solyc07g006030.4.1	Tetratricopeptide repeat (TPR)-like superfamily protein	TPR3	2xPhospho[T1291/S1305]	2235.07	MAPKTGKAKPHKAKGEKKKKEEKVLPNVIEITVETPNDSQVMLKGISTDKILDVRKLLAVNVETCHVTNYSLSHEVRGTRLKDTVEIVSLKPCHLSLVEEDYTEEQSVAHIRRLLDIVACTTSFAGSSSSTKPTNRTGTEPGSENALSEPKSGKTKPQEPKKAGAKPSKPDGVAAVCDGVDAGEAAEKGDPAMMCPPPRLGQFYDFFSFAHLTPPIQYIRRSSRPFLEDKTEDDFFQIDVRICSGKPTTIVASRTGFYPAGKRALSSHSLVGLLQQLSRVFDAAYKALMKGFTEHNKFGNLPYGFRANTWVVPPFVADNPATFPPLPMEDENWGGNGGGQGRDGKHDHRPWAKEFAILAAMPCKTAEERQIRDRKAFLLHSLFVDVSVLKAVASIKHLV…	1.13807	0.0354068	1.29103	0.0053497	1.06358	0.491296	1.07561	0.36409	High	2xPhospho [T2; S16]; 1xTMT6plex [K17]; 1xTMT6plex [N-Term]	0.00663317	0.000506917	1	1	1	0	111.9	111.7	96.6	103.1	92.8	84	High	0.0002599	0.003071	3.19	High	2xPhospho [T2; S16]; 1xTMT6plex [K17]; 1xTMT6plex [N-Term]	0.000107619	0.000178072	1	1	2	0	135.8	123.3	106.1	73.5	91.9	69.3	High	0.0001152	4.026e-05
[R].AQSEGNLEGLVK.[V]	Solyc09g064630.3.1	Tetratricopeptide repeat (TPR)-like superfamily protein	TPR4	1xPhospho[S90]	1782.94	MLLRSSSTPLLGSLHSESPNSHHHHHQSDLTPNHTPNSVHHSYSKLSCSHGGYQNFNRSLYPCKSPISPSFSEISNANKFPSHGFRRAQSEGNLEGLVKVSTDEVVDEFTLSKPTNMLSRKPPKSFLETIPSFSIHNSRELHSDDDDSDDFDCISGQNSLGMNTVKEEMSHVSRNSKIDIVEGREEMFLARGLGVADSGCFDDGGCGIGGGGGGVYRPVAFDRDGGDSQGLHIEEHYKKMIEENPGNSLFLRNYANFLYETKRDLKGAEEYYSRAILADPCDGEILSQYAKLIWELHHDTDRATSYFERAVQTASSNSHIHAAYANFLWEIEDEEDENDETQTQPMVHTVATASITV	0.899149	0.0275781	0.798299	0.00102818	-	-	-	-	High	1xPhospho [S3]; 1xTMT6plex [K12]; 1xTMT6plex [N-Term]	0.00619512	0.000506917	1	1	3	0	91	97.2	102.9	93.7	113.3	102	High	0.0002599	0.002829	3.26	High	1xPhospho [S3]; 1xTMT6plex [K12]; 1xTMT6plex [N-Term]	8.86998e-06	0.000178072	1	1	3	0	86.9	84.9	113	99.4	107	108.9	High	0.0001152	2.71e-06
[K].NGLGEFSPAK.[Q]	Solyc06g068230.4.1	Tetratricopeptide repeat (TPR)-like superfamily protein	TPR5	1xPhospho[S1293]	1557.81	MAPRSGRGKGNRAKTDKKKKEEKVIPSALDITIITPYETQVILKGISTDKILDVTKLLSANVETCHFTNYSLSHEVKGPKLNDKLDIATLKPCLLRMVEEDYTEESQVVDHVRRLLDIVACTTRFAKPKAGKSTTASAASGGAGLEARAKKPKAQRNASSRPASPSDGVAPTLEPSAPAAQEENEMVAIHPIPKLSDFYEFFSFSHLSPPILSLKRVDCNNAKTRRDGDYFELQIKICNGKTLQVVAAAKGFYTLGKPLMRSHCLVDLLQQLSQAFANAYESLMKAFTEHNKFGNLPYGFRANTWLVPPSIVDSASNIIPLPVEDESWGGDGGGQGRNGEHDHRSWATDFAVLAKLPCKTEEERVVRDRKAFLLHNLFLDVSIFKAVSAIYQVMNSTSR…	1.38869	0.0124953	2.07804	0.000367484	1.00691	0.925628	0.952651	0.433253	High	1xPhospho [S7]; 1xTMT6plex [K10]; 1xTMT6plex [N-Term]	0.0115028	0.000506917	1	1	1	0	138.4	122.3	88.9	90.6	96	63.8	High	0.0002599	0.005682	2.47	High	1xPhospho [S7]; 1xTMT6plex [K10]; 1xTMT6plex [N-Term]	0.00277153	0.000178072	1	1	1	0	134.1	142.9	93	94	78	58.1	High	0.0001152	0.001351
[K].SAPLTPAQAEQVVK.[T]	Solyc07g006030.4.1	Tetratricopeptide repeat (TPR)-like superfamily protein	TPR6	1xPhospho[T1340]	1977.08	MAPKTGKAKPHKAKGEKKKKEEKVLPNVIEITVETPNDSQVMLKGISTDKILDVRKLLAVNVETCHVTNYSLSHEVRGTRLKDTVEIVSLKPCHLSLVEEDYTEEQSVAHIRRLLDIVACTTSFAGSSSSTKPTNRTGTEPGSENALSEPKSGKTKPQEPKKAGAKPSKPDGVAAVCDGVDAGEAAEKGDPAMMCPPPRLGQFYDFFSFAHLTPPIQYIRRSSRPFLEDKTEDDFFQIDVRICSGKPTTIVASRTGFYPAGKRALSSHSLVGLLQQLSRVFDAAYKALMKGFTEHNKFGNLPYGFRANTWVVPPFVADNPATFPPLPMEDENWGGNGGGQGRDGKHDHRPWAKEFAILAAMPCKTAEERQIRDRKAFLLHSLFVDVSVLKAVASIKHLV…	1.21735	0.366863	2.40878	0.0153027	1.06358	0.491296	1.07561	0.36409	High	1xPhospho [T5]; 1xTMT6plex [K14]; 1xTMT6plex [N-Term]	0.000335363	0.000506917	1	1	10	0	136.3	132.4	81.4	98.6	81.5	69.8	High	0.0002599	0.000107	4.82	High	1xPhospho [T5]; 1xTMT6plex [K14]; 1xTMT6plex [N-Term]	5.32946e-07	0.000178072	1	1	4	0	202.3	186.8	78.5	70.3	37.8	24.3	High	0.0001152	1.295e-07
[K].LNSAASPSGGTER.[S]	Solyc07g006030.4.1	Tetratricopeptide repeat (TPR)-like superfamily protein	TPR6	1xPhospho[S1323]	1555.73	MAPKTGKAKPHKAKGEKKKKEEKVLPNVIEITVETPNDSQVMLKGISTDKILDVRKLLAVNVETCHVTNYSLSHEVRGTRLKDTVEIVSLKPCHLSLVEEDYTEEQSVAHIRRLLDIVACTTSFAGSSSSTKPTNRTGTEPGSENALSEPKSGKTKPQEPKKAGAKPSKPDGVAAVCDGVDAGEAAEKGDPAMMCPPPRLGQFYDFFSFAHLTPPIQYIRRSSRPFLEDKTEDDFFQIDVRICSGKPTTIVASRTGFYPAGKRALSSHSLVGLLQQLSRVFDAAYKALMKGFTEHNKFGNLPYGFRANTWVVPPFVADNPATFPPLPMEDENWGGNGGGQGRDGKHDHRPWAKEFAILAAMPCKTAEERQIRDRKAFLLHSLFVDVSVLKAVASIKHLV…	2.4135	0.00022197	5.48099	9.16635e-06	1.06358	0.491296	1.07561	0.36409	High	1xPhospho [S6]; 1xTMT6plex [N-Term]	0.000222253	0.000506917	1	1	6	0	185	176.8	82.8	83.4	42	30	High	0.0002599	6.72e-05	4.41	High	1xPhospho [S6]; 1xTMT6plex [N-Term]	8.27781e-05	0.000178072	1	1	5	0	199.6	192	87.7	73.8	33.2	13.6	High	0.0001152	3.022e-05
[R].GRDDDANVSDGGPESR.[E]	Solyc12g008750.3.1	U2 snRNP auxiliary factor large subunit	U2AF	1xPhospho[S107]	1955.83	MDSNENGLPQITPCDTGGDNEIAGVDNGEEEHGSSKRRSSSKHSSRDYEGERESSRSRDREGDKGRDKDRGRSRDRDRDQEKDRDRRHSYRSERHKTRGRDDDANVSDGGPESREYWQKDYDRERDERHKHRSKSYEKEREEGHRHRSKSYDKDREERDRHRSKSYDKDREDRHGRRSHSRGTSSRRSRSRSRSRSRSRSKSKRVSGFDMAPPTSALLSGAPALTASAGLLPGTAPAIPGMLPNMFPLASGPLGAIPVLPVQAMTQQATRHARRVYVGGLPPTANEQSVATYFNHVMSAIGGNTAGPGDAVVNVYINHEKKFAFVEMRSVEEASNAMALDGIIFEGTQVKVRRPTDYNPSLAATLGPSQPNPNLNLAAVGLSPGSTGGLEGPDRIFVGG…	1.00364	0.963165	1.2306	0.0091311	0.972336	0.876221	0.748753	0.158804	High	1xPhospho [S9]; 1xTMT6plex [N-Term]	0.00376407	0.000506917	1	1	2	1	114.5	109.9	91.2	101.3	98.9	84.2	High	0.0002599	0.001622	3.34	High	1xPhospho [S9]; 1xTMT6plex [N-Term]	0.000213601	0.000178072	1	1	2	1	77.5	113.4	83	123.9	91.4	110.8	High	0.0001152	8.43e-05
[R].SGGEASGGSSPSTER.[K]	Solyc01g099360.3.1	Tudor/PWWP/MBT superfamily protein	TPM#	1xPhospho[S489]	1674.72	MISVMSNRFEANRSNDSVEETQVRVSSRNPSDDSEQARVSMDGKDSRVSNSQTEDSRVLESETEGNQTRVNEIKDEEGGSSVKSGRMKLEQKGKTALVSSKTDARKGKLEPYVSEYDLMLSKFDEFAGNVKCWSVGYGFEMGDMVWGKVKSHPWWPGHIFSEAFATPSVRRSKREGHILVAFYGDSSYGWFDPDELVHFEPTYAEKSMQTNVKNFIKAVEEGVDEVSRRSALGLVCYCRKTYRLRAVSINGFFAVDFSDLERNCTYSASQIKKARESFKPKETRGYVNKLALKPRRKVHADLNLVKKKATALAYRKAVFEEDDPTYAEAFGVVYSKQAQEVAQPFRQPSSRAPLSGRLVHAETLGKVKGPAKSNKMKDQVEKDRYLFKRRDEPVNLKVH…	1.13262	0.274366	1.26233	0.0350041	-	-	-	-	High	1xPhospho [S10]; 1xTMT6plex [N-Term]	0.000267716	0.000506917	1	1	2	0	101.4	97.1	94	136	91.3	80.2	High	0.0002599	8.297e-05	3.66	High	1xPhospho [S10]; 1xTMT6plex [N-Term]	0.0614369	0.00393503	1	1	1	0	106.1	123.7	99.2	80.1	121	69.8	High	0.002366	0.03894
[R].TNSTVGGDSPKER.[F]	Solyc04g072670.4.1	Apoptotic chromatin condensation inducer in the nucleus	ACIN1	1xPhospho[S553]	1885.94	MSDYPVLDNRPINKWKVAELRDELKRRNLTTKGLKDDLVRRLNEAICIEMEAAAVKESKDDDRDIDPASGLEDTEPEPDPVKLVDDVLEHPPIEVTHGSEHITDATCGLEEAQPNSNPDILVDNVQKQKQDEFNSIDSDVARATTKNCLVGIDQNKVMDEVATGGNDDVLKHHQNEVNEIDGDASASTKNALVEIDQNKVLDEVATGDTAAGESDRLEAPVGSTSVINEIASNKEHKVIDSSQDDYVADGVSEVWDGSIPVSSTRQDVEDMKISSYEGVLEDNLRGQENDVEVTPVTSEEALKNHSIKLDNEGLKLSDMDAEPDMSNPATQVSVDVSKVEHDFESKTPNNSEQPDIQFEKARTLGDVEEPSLSPMKIEASAEDTHDLAVSGDDRKDFSK…	1.17336	0.452	1.33926	0.0027702	1.02221	0.775512	0.971806	0.271904	High	1xPhospho [S9]; 1xTMT6plex [K11]; 1xTMT6plex [N-Term]	0.0554512	0.00251372	1	1	1	1	120	102.6	77.8	143.5	77.3	78.8	High	0.001137	0.03359	1.63	High	1xPhospho [S9]; 1xTMT6plex [K11]; 1xTMT6plex [N-Term]	3.62826e-05	0.000178072	1	1	4	1	107.2	113.9	78.1	127.7	85.6	87.6	High	0.0001152	1.237e-05
[K].ESENGDVGSDDEGSK.[S]	Solyc02g081810.5.1	H/ACA ribonucleoprotein complex subunit 4	CBF5	1xPhospho[S563]	2062.89	MTDVELSRSEKKKKKSKSGKNDDETQTLSTPIDGDFLIKPQSYTPTIDTSEWPILLKNYDRLNVRTGHYTPLPSGFSPLKRPLAEYIRYGILNLDKPANPSSHEVVAWIKRILRVEKTGHSGTLDPKVTGNLIVCIDRATRLVKSQQGAGKEYVCVARLHSDVPDVAKVARALEALTGAVFQRPPLISAVKRQLRIRTIYESKLLEYDAERHLVVFWISCEAGTYVRTLCVHLGLLLGVGGHMQELRRVRSGILGEKNNMVTMHDVMDAQWMYDNYRDETYLRRVIMPLEVVLTSYKRLVVKDSAVNAICYGAKLMIPGLLRFENDIEVGEEVVLMTTKGEAIALGIAEMTTAVMGTCDHGVVAKIKRVVMDRDTYPRKWGLGPRASMKKKLVAEGKLD…	1.1912	0.503251	1.3796	0.00686362	1.53002	0.608664	0.900515	0.378286	High	1xPhospho [S9]; 1xTMT6plex [K15]; 1xTMT6plex [N-Term]	4.52649e-06	0.000506917	1	1	2	0	110.1	81.8	72.8	158.9	85.1	91.2	High	0.0002599	8.47e-07	2.36	High	1xPhospho [S9]; 1xTMT6plex [K15]; 1xTMT6plex [N-Term]	0.004202	0.000178072	1	1	1	0	113.2	121.6	84.1	140.9	73.7	66.5	High	0.0001152	0.002112
[R].EDDESDDEQKR.[S]	Solyc03g025280.4.1	RNA recognition motif (RRM)-containing protein	RRM	1xPhospho[S763]	1903.83	MSARKKTPFQKHREEEEAKKKRAEDETARLYQEFVESFQADSTPGSKAFVRGGTINPNDKLKMDSQGGNSKDEGSGLKKGSRYVPSFLPPPMATKGRDHEKKKEDKPREKEKGKARNIDNFMEELKHEQEMRERRNQDREQWRDRHTENSAPSSRFDELPDDFDPSGRPGSFDDGDPQTTNLYVGNLSPQVDENFLLRTFGRFGPIASVKIMWPRTEEERRRQRNCGFVAFMNRADAQAAKDEMEGVIVYEYELKIGWGKSVSLPSQALPAPPPGHMAIRSKEGATVILSGPSGPPVTTVPGQNSELVLTPNVPDIMVIPPEDDHLRHVIDTMALCVLDGGCAFEQAIMERGRGNPLFSFLFELGSKEHTYYVWRLYSFAQGDTLQRWRTVPFIMITGS…	1.05042	0.389594	1.47075	0.00196433	1.06668	0.443387	0.953196	0.212973	High	1xPhospho [S5]; 1xTMT6plex [K10]; 1xTMT6plex [N-Term]	0.0848288	0.0039605	1	1	1	1	133.7	101.4	89.9	97.8	85.6	91.6	High	0.00177	0.05435	2.52	High	1xPhospho [S5]; 1xTMT6plex [K10]; 1xTMT6plex [N-Term]	0.099342	0.00717482	1	1	1	1	130.9	117.5	85.2	75.8	107.9	82.6	High	0.004693	0.06567
[R].YREDTTAASTSPSSSSAKPER.[T]	Solyc06g065190.1.1	TCP transcription factor 13	TCP13	1xPhospho[S171]	2766.33	MEFRESNSKNNQDGGSNSNNNSNENNSNVISTKIVKKPSKDRHTKVDGRGRRIRMPALCAARVFQLTKELGHKSDGETIEWLLQQAEPSIIAATGTGTIPANFSTLNVSLRSSGTTISAPPSKSAPLFIHGGAATMLGFHHQIPGNSFGQDPDENFMKKRYREDTTAASTSPSSSSAKPERTGVQGHEPDQESKPGSSNPSSYIPTPAMWAVGPAAGNVGNTFWMLPGTSSTMQRIGGFELPGGGRFSPVQLGSMFLQQPQPVQQLGLGVTETNMGMLASMNAYNSSSSRGSGIDLGMNLEQHHHHQNQPQGSDSGDENHKDSQS	0.879706	0.511817	0.775635	0.0149494	-	-	-	-	High	1xPhospho [S11]; 1xTMT6plex [K18]; 1xTMT6plex [N-Term]	0.0924655	0.00440592	1	1	1	1	83.5	85.1	77.3	130.2	103.1	120.8	High	0.001967	0.05991	2.65	High	1xPhospho [S11]; 1xTMT6plex [K18]; 1xTMT6plex [N-Term]	0.00411335	0.000178072	1	1	1	1	84.8	114.4	79.9	133.4	84.7	102.8	High	0.0001152	0.002063
[R].HGSPPNETDR.[K]	Solyc06g073540.4.1	Argonaute4b	AGO4B	1xPhospho[S160]	1418.63	MAEEENGGSTEALPPPPPVPLNFSPAQAEPEPVKKKVLRVPMARRGLGSKGQKIPILTNHFKVNVSNVDGHFFHYSVALFYEDGRPVEGKGIGRKVLDRVHETYDTELAGKDFAYDGEKSLFTIGSLPRNKLEFTVVLDDITSNRNNGTNGNSSPGRHGSPPNETDRKRLRRPYQSKTYKVEISFAAKIPMQAIANALRGQESENSQEALRVLDIILRQHAAKQGCLLVRQSFFHNDPKNFADVGGGVLGCRGFHSSFRTTQSGLSLNIDVSTTMIIQPGPVVDFLIANQNAKDPFSLDWAKAKRVLKNLRVKTAPANQEFKITGLSEKPCREQMFTLKQKSKDEDGEVQTSEVTVYDYFVNHRNIDLRYSADLPCLNVGKPKRPTYFPIELCTLVSLQ…	0.934863	0.65447	0.77894	0.0258213	1.11466	0.123089	1.00494	0.941005	High	1xPhospho [S3]; 1xTMT6plex [N-Term]	0.00607535	0.000506917	1	1	9	0	64.8	82.9	71.3	190.8	102.2	87.9	High	0.0002599	0.002773	3.12	High	1xPhospho [S3]; 1xTMT6plex [N-Term]	0.000320889	0.000178072	1	1	11	0	83.1	117.1	89	116.7	96.6	97.5	High	0.0001152	0.0001306
[K].DVIAEADAGGSPALVAR.[G]	Solyc11g040370.2.1	RNA-binding KH domain protein	KH	1xPhospho[S288]	1920.96	MADEEVMVEATSPVPSDHHKRKLEDLELNALEPHTEIGSDPNTETVSDSVQKLDGTIEEEAADVDGSEPKRPRLEDKANGLASQNGYEEKVEEELKVDDIEQREVAQEAPESCKEQPADGNQQTGDVEQSDAKTFLEIENSTQFNEPSKGDIQESEAEKSTQVDEPSKGDIHEPSAEVPGDIQKEPSAEHPEMEGVQLDQEHSASDDQTITRKMEVPNNKVGVLIGKSGDTIRYLQYNSGAKIQIMRDADTDPHAASRPVELIGTLENINKAEKLIKDVIAEADAGGSPALVARGFGTVQAVVGEQIEIQVPNEKVGLIIGKGGDTIKSLQTRSGARIQLVPLPSDGKESKERTVRVTGDKKQIEMAREMIKEVMSQPVRPASLSSGYGQQPFRPRGGG…	0.967132	0.340534	0.906047	0.00138683	1.00075	0.982379	0.990528	0.710898	High	1xPhospho [S11]; 1xTMT6plex [N-Term]	4.04631e-07	0.000506917	1	1	3	0	96.7	86.9	91.4	109.8	106.4	108.8	High	0.0002599	5.616e-08	4.4	High	1xPhospho [S11]; 1xTMT6plex [N-Term]	7.13426e-12	0.000178072	1	1	4	0	96	99.5	98.8	103.3	107.3	95.1	High	0.0001152	6.958e-13
		Protein synthesis
[K].VHACVGGTSVR.[E]	Solyc06g062800.5.1	Eukaryotic initiation factor 4A (ATP-dependent RNA helicase eIF4A)	eIF4A	1xPhospho[T146]	1451.7	MARLAPEGAQFDARQFDSKMNDLLAAEGKDFFTSYDEVYDSFDAMGLQENLLRGIYAYGFEKPSAIQQRGIVPFCKGLDVIQQAQSGTGKTATFCSGILQQLDYGLIQCQSLVLAPTRELAQQIEKVMRALGDYLGVKVHACVGGTSVREDQRILAAGVHVVVGTPGRVFDMLRRQSLRPDCLRMFVLDEADEMLSRGFKDQIYDIFQMLPTKVQVGVFSATMPPEALDITRKFMNKPVRILVKRDELTLEGIKQFYVNVDKEEWKLETLCDLYETLAITQSVIFVNTRRKVDWLTDKMRSRDHTVSATHGDMDQNTRDIIMREFRSGSSRVLITTDLLARGIDVQQVSLVINYDLPTQPENYLHRIGRSGRFGRKGVAINFVTTDDERMLFDIQKFYN…	0.858137	0.472492	0.793172	0.0444407	-	-	-	-	High	1xCarbamidomethyl [C4]; 1xPhospho [T8]; 1xTMT6plex [N-Term]	0.00189783	0.000506917	1	5	5	0	67	83.5	59.5	196.1	89.5	104.4	High	0.0002599	0.0007493	3.32	High	1xCarbamidomethyl [C4]; 1xPhospho [S/T]; 1xTMT6plex [N-Term]	1.50734e-05	0.000178072	1	5	11	0	88.8	114.5	79.5	119.9	102.5	94.8	High	0.0001152	4.796e-06
[R].TSSAPPNLDEQK.[R]	Solyc01g088700.4.1	Eukaryotic translation initiation factor 4G	eIF4G	1xPhospho[S183]	1824.91	MSHNQSRADTRESSQYRRTARSGSFNQHRGGRGSGGGGGGAAPPPVSSTSNPSLTSNRSFNKKYYNAQGGQPRVSGVGAGSDSHLNGAHQQQPSHGVSDVSVAIAHTPLPSATVKPTDASTQKVTRAVPRAPTSNVVPPISESSAPVTPAKNPGDASKSFPLQFGSISPGVMNVLQIPARTSSAPPNLDEQKRAQARGDTSRAIPSLPNPSTSKQPMPRKDAGPLNQSNHSEAYGVANKPKRDVHILAPPPVTQTQKPSTHPMPGMHMQIPFHQPPQVPVQFGGPGPQIPSHSMSATSLPMPMHLPIVNPPMQQPMFVSNLQPHPMQSQGMMHQGQGLNFSSGIGAQLPQQLGNMGMNMPSQFSPQQAGKFLGQRKSVKITHPETHEELRLEERSHPNM…	0.931108	0.125394	0.862217	0.000137749	1.01991	0.74763	1.00454	0.897898	High	1xPhospho [S3]; 1xTMT6plex [K12]; 1xTMT6plex [N-Term]	0.0365938	0.00156223	1	1	2	0	92.9	83.3	99.2	108.7	107.7	108.2	High	0.0007158	0.021	2.61	High	1xPhospho [S3]; 1xTMT6plex [K12]; 1xTMT6plex [N-Term]	0.00487805	0.000178072	1	1	2	0	94.4	94.3	116.9	96.2	110.7	87.5	High	0.0001152	0.002493
[R].SLSNRPGSNSK.[Q]	Solyc02g078120.2.1	Eukaryotic translation initiation factor 3 subunit D	eIF3D	1xPhospho[S59]	1684.88	MAGFDLGSVPFNSDGWGPPDSSVSVPNQISNAPFAPFSRSDKLGRIADWTRSLSNRPGSNSKQNPTDSAFDFSGDDSFATLNADEDSSFRLVDTAAKSHHHGQHRPKFNPRWRFNPHNNRSQLPQRRDEEVEAKKREQEKERARRDRLYNLNRSGTNAGQRRESAVFKSSVDIQPEWNMLDQIPFSTFSKLSFSVPEPEDLLICGGLEFYDRSYDRITPKNERRLERFKNRNFFKITTTDDPVIRRLANEDKATVFATDTILSTLMCAPRSVYSWDIVVQRVGNKLFFDKRDGSQLDLLSVHETSQEPLPDVKDDINSAYSLSVEAAYINQNFSQQVLIRDGKKLSYDEPNPFATEGEEVASVGYRYRRWKLDDDTYLVARCEVQSVAEVNNQRSFLTL…	0.916047	0.0428089	0.879182	0.00906811	1.03243	0.543332	0.983912	0.676499	High	1xPhospho [S8]; 1xTMT6plex [K11]; 1xTMT6plex [N-Term]	0.0575646	0.00251372	1	1	2	0	80.4	93.6	99.5	119.9	97.3	109.2	High	0.001137	0.03492	2.34	High	1xPhospho [S8]; 1xTMT6plex [K11]; 1xTMT6plex [N-Term]	0.0068928	0.000366488	1	1	5	0	92.6	97.6	94.6	101.6	110.5	103.1	High	0.0002063	0.00362
[R].DGEASDEEEEYEAK.[E]	Solyc01g088370.3.1	Eukaryotic translation initiation factor 3 subunit B	eIF3B	1xPhospho[S686]	2138.91	MSEVVSMDEIRAISERLGVDLAKINLDSIHLPPGDDMGIPSDDEDLLKEDALEEDQGFGNILVVDNLPVVPKEKYEKLEGVVRKIYSQLGVIKEGGLNMPVDPVTQKTLGYCFIEYNTPQEAELSKEKTHGYKLDRSHIFAVNMFEDIEKFLKVPDEWAPPEIKPYVPVEMLQKWLTDDKARDQYVIRSGGDTEVLWNDARQMKPELVYKRPYWTESFVQWSPMGTYLATVHRQGAAIWGGATTFNRLMRYAHPQVKLIDFSPGERYLVTYSSHEPSNPRDTHRVVLNIFDVRTGKVMRDFKGSADEFAVGGTGGVTGVSWPVFRWSGGKEDKYFARIGKNVISVYETETFSLIDKKSIKVENVMDFSWSPTDPILSLFVPECGNQPARVSLVQIPSKE…	0.886172	0.384401	1.40882	0.0230987	1.03507	0.602112	0.949018	0.13009	High	1xPhospho [S5]; 1xTMT6plex [K14]; 1xTMT6plex [N-Term]	0.000357409	0.000506917	1	1	3	0	173.9	107	92.5	64.8	81.8	79.9	High	0.0002599	0.0001145	3.28	High	1xPhospho [S5]; 1xTMT6plex [K14]; 1xTMT6plex [N-Term]	0.000150808	0.000178072	1	1	1	0	109	135.5	134.8	63.8	87.8	69.1	High	0.0001152	5.802e-05
		Protein folding and transporting
[K].SLDSPTSVTK.[A]	Solyc04g007230.3.1	Regulator of Vps4 activity in the MVB pathway protein	/	1xPhospho[S243]	1572.83	MSMLNQLFNRGLQGSKCKTCLTLAISRIKLLQNKRDAQLRLMRKEIAQFLQTGQEAIARI RVEHIIREQNVWAAYEILELFCEFVFARVPILESQKECPSELREAVASIIFAAPRCSDLP DLLHVRNLFAAKYGKEFIAAASELRPDTSVNRTIVEKLSVGAPSAELKLNVLKEIAKEYN VEWDSSYTEAELSKNPEDLLNGPKQIAAPVRASLEPNTRGHPPTSENPVTSPNGNRGAKS LDSPTSVTKAPLWPANIDKPSHSDSTLADAVDIKKDTRPETSDVLERARSAISAAERASA AARLAADLVNVKFSSSKIEEDKS*	1.01832	0.422679	1.38282	0.00415423	-	-	-	-	High	1xPhospho [S4]; 1xTMT6plex [K10]; 1xTMT6plex [N-Term]	0.0989315	0.00685524	1	1	1	0	135.8	116.3	87.5	100.7	87.3	72.3	High	0.003044	0.06459	1.81	High	1xPhospho [S4]; 1xTMT6plex [K10]; 1xTMT6plex [N-Term]	0.0311007	0.00151446	1	1	2	0	114.3	131.7	91.1	88.2	89.8	84.9	High	0.0009731	0.01854
		Protein degradation
[R].GYVGNSPAGER.[Q]	Solyc11g071950.3.1	Ubiquitin carboxyl-terminal hydrolase	UCH	1xPhospho[S220]	1415.65	MRRPGGGHSGGGHYGGADAGADATYNSGHQTMQHQHQQQQQQQIKSEHHQQWRWERESPKLPTNSMSPNMYPEGQGSEASRSYYQGQRTDPRLALENQGGKNPRALPREEGMDIGYEDKPVQQTLEGLEKKFLDDIMKLTKEQNDAEDAENSRHRERINAINTQYQEQLVALRARQANHRDEVLRRECHARKQQYEQVALDNYRHSNMSTSNARGYVGNSPAGERQVAYNSPAGERQAAYNADSYDSYRENARYIGNSGRDHGYEPRVQYPGGRVYETGSRYY	0.973411	0.391187	0.81632	0.0012206	-	-	-	-	High	1xPhospho [S6]; 1xTMT6plex [N-Term]	0.0194191	0.000506917	1	1	2	0	96.8	86.9	109.5	92.7	108.6	105.5	High	0.0002599	0.01029	3.18	High	1xPhospho [S6]; 1xTMT6plex [N-Term]	0.0146065	0.000366488	1	1	2	0	90	90.2	102.4	106.6	97.7	113.1	High	0.0002063	0.008157
[K].QDSGESATVSPK.[C]	Solyc10g080520.3.1	E3 ubiquitin-protein ligase CHFR	CHFR	1xPhospho[S52/S77]	1743.86	MMQLLINHMTKINNRLKRASLKKNLEKLLRCHLNDGQESKPKQDSGESATVSPKCPFGYDGQESKPKQDSGESATVSPKCPFGYDGQKSKPKQDSGESATMSPKCPFGYDSQAFKLGPFSCMICQALLYESSRCVPCSHVFCKACLSRFKDCPLCGADIEKIEADMNLQNVVDRFIEGHARIKRSNNEQEDIVEKKTVIYEDASLERGAFLVQQAMRAFRANNIDSAKSRFTMCADDIREQLQRMGNTSELCSQLGAVLGMLGDCSRATGDAVSAVAYFEESVNFLLKVPKDDVEITHTLSVSLNKIGDLKYYAGDLQTARSHYFRALDVRRNAIKQQSVPSQVVDVAISLAKVADIDRNLGDEDTAVEGFQEGIKLLQSLELKPEEVSLEQRRQSVLE…	0.99208	0.899039	1.2803	0.00471103	0.946903	0.29714	0.847462	0.000938057	High	1xPhospho [S10]; 1xTMT6plex [K12]; 1xTMT6plex [N-Term]	6.40564e-05	0.000506917	1	1	2	0	123.1	117.5	100.5	86	101.2	71.7	High	0.0002599	1.659e-05	4.24	High	1xPhospho [S10]; 1xTMT6plex [K12]; 1xTMT6plex [N-Term]	5.80972e-06	0.000178072	1	1	4	0	131.2	102.7	101.6	75.4	97.1	92.1	High	0.0001152	1.714e-06
		Carbohydrate & energy metabolism
[R].VSTLPSENPQSPSDQPK.[L]-1	Solyc06g007980.4.1	Sterol 3-beta-glucosyltransferase	UGT	1xPhospho[S87]	2349.17	MDQTSPEVSMAEPSTKFNKRSSSSSSGELSVTVVKEDDISTAGAGADVGSREEAVGGSAS NGVTNSSGTSGMELTRVSTLPSENPQSPSDQPKLGRSKTEKPTHSSGFAQEAAKIFDDKI SEQQKLKLLKRIATVKDDGTVEFEIPGDVETTEVLGTGSESVHTAVEDEPLDATELQYFP PMQIVVLIVGTRGDVQPFTAIGKRLQDFGHRVRLATHANFKEFVLSAGLEFYPLGGDPKV LAGYMVKNKGFLPSGPSEIPVQRNQMKEIIYSLLPACKEPDMDTGVPFKADAIIANPPAY GHVHVAEALQIPIHIFFTMPWTPTSEFPHPLSRVKQPAGYRLSYQIVDSLIWLGIRDMIN DLRKKKLKLRPVTYLSGSQSSELDIPHAYIWSP…	0.919806	0.456535	0.695491	0.00245111	0.957143	0.329872	0.948426	0.164392	High	1xPhospho [S11]; 1xTMT6plex [K17]; 1xTMT6plex [N-Term]	8.19591e-08	0.000506917	1	1	6	0	82.7	83.6	86.9	118.7	107.1	121	High	0.0002599	9.33e-09	5.69	High	1xPhospho [S/T]; 1xTMT6plex [K17]; 1xTMT6plex [N-Term]	2.08616e-08	0.000178072	1	1	8	0	77.4	101.3	81.3	116.7	101	122.3	High	0.0001152	3.899e-09
[R].VSTLPSENPQSPSDQPK.[L]-2	Solyc06g007980.4.1	Sterol 3-beta-glucosyltransferase	UGT	2xPhospho[S82/S87]	2429.14	MDQTSPEVSMAEPSTKFNKRSSSSSSGELSVTVVKEDDISTAGAGADVGSREEAVGGSAS NGVTNSSGTSGMELTRVSTLPSENPQSPSDQPKLGRSKTEKPTHSSGFAQEAAKIFDDKI SEQQKLKLLKRIATVKDDGTVEFEIPGDVETTEVLGTGSESVHTAVEDEPLDATELQYFP PMQIVVLIVGTRGDVQPFTAIGKRLQDFGHRVRLATHANFKEFVLSAGLEFYPLGGDPKV LAGYMVKNKGFLPSGPSEIPVQRNQMKEIIYSLLPACKEPDMDTGVPFKADAIIANPPAY GHVHVAEALQIPIHIFFTMPWTPTSEFPHPLSRVKQPAGYRLSYQIVDSLIWLGIRDMIN DLRKKKLKLRPVTYLSGSQSSELDIPHAYIWSP…	0.933775	0.121596	1.27605	7.18647e-06	0.957143	0.329872	0.948426	0.164392	High	2xPhospho [S6; S11]; 1xTMT6plex [K17]; 1xTMT6plex [N-Term]	0.0030653	0.000506917	1	1	2	0	123.1	101.2	94.8	89.3	96.8	94.8	High	0.0002599	0.001286	3.21	High	2xPhospho [S/T]; 1xTMT6plex [K17]; 1xTMT6plex [N-Term]	5.393e-05	0.000178072	1	1	4	0	122.1	120.9	106.8	83.8	95.3	71.1	High	0.0001152	1.903e-05
[K].GDVLGETPTLDSPR.[K]	Solyc09g092130.3.1	Sucrose phosphate synthase	SPS	1xPhospho[S147]	1765.86	MAGNEWINGYLEAILSSGASAIEDKKPSSTTTSSHLNLAERANFNPTKYFVEEVVTGVDETDLHRTWIKVVATRNTRERSSRLENMCWRIWHLARKKKQLEWEDLQRSANRRLERELGRKDVTEDMSEDLSEGEKGDVLGETPTLDSPRKRFQRNFSNLEVWSDSNKEKKLYIILVSLHGLVRGENMELGRDSDTGGQIKYVVELAKALAKMPGVYRVDLFTRQIASTEVDWSYGEPTEMLNTGPEDGDDTDLGESSGAYIIRIPFGPRDKYLRKELLWPYIQEFVDGALAHIINMSKALGEQIGGGQPVWPYVIHGHYADAGDSAALLSGALNVPMVLTGHSLGRNKLEQLIKQARQSKEDINSTYRIMRRIEGEELSLDAAELVITSTKQEIDEQWG…	1.03745	0.624142	1.14238	0.041305	0.995712	0.934556	1.03077	0.403468	High	1xPhospho [S12]; 1xTMT6plex [N-Term]	0.00125191	0.000506917	1	1	4	0	109.3	103.9	89.3	112.9	98.2	86.5	High	0.0002599	0.0004691	3.66	High	1xPhospho [S12]; 1xTMT6plex [N-Term]	0.000167858	0.000178072	1	1	4	0	100.5	103.7	102.8	87.7	120.4	85	High	0.0001152	6.496e-05
[R].TGSPTAVTAENK.[S]	Solyc08g069231.1.1	L-arabinokinase	ARA1	1xPhospho[S423]	1713.88	MGTASVEESKKRPLVFAYYVTGHGFGHATRVVEVARNLILAGHDVHVVTGAPAFVFTSEI QSPRLFLRKVLLDCGAVQADALTVDRLASLEKYSETAVVPRASILATEVEWLKSIKADFV VSDVVPVACRAAADAGIPSVCITNFSWDFIYAEYVMAAGNHHRSIVWQIAEDYSHCEFLI RLPGYCPMPAFRDIIDVPLVVRRLHKSRKEVRKELGIGEDVNVVILNFGGQPAGWKLKEE YLPTGWLCLVCGASESEKLPPNFLKLAKDAYTPDLMAASDCMLGKIGYGTVSEALAYKLP FVFVRRDYFNEEPFLRNMLEYYQGGVEMIRRDLLTGHWRPYLERAMTLNPCYEGGINGGE VAARILQDTAYGKNYTLDKLSGPRRLRDAIVLG…	1.15186	0.035008	1.06646	0.0683256	1.04473	0.44314	0.970847	0.437656	High	1xPhospho [S3]; 1xTMT6plex [K12]; 1xTMT6plex [N-Term]	0.0398628	0.00156223	1	1	2	0	101.6	104.6	85.2	119.5	96.2	92.9	High	0.0007158	0.02316	3.3	High	1xPhospho [S3]; 1xTMT6plex [K12]; 1xTMT6plex [N-Term]	0.00271296	0.000178072	1	1	2	0	103.5	107.1	107.7	107.3	101.3	73.1	High	0.0001152	0.00132
[K].LSPEQGGCSPR.[N]	Solyc06g068240.3.1	Pyrophosphate-energized vacuolar membrane proton pump	AVP	1xPhospho[S46]	1496.68	MGSALLSEFGTEIVIPICAVIGIVFSLVQWYLVSLVKLSPEQGGCSPRNNKNNGFNESLVEEEEGINDQNVVVKCAEIQNAISEGATSFLFTEYQYVGIFMVAFAVLIFVFLGSVEGFSTKSQPCTYNKEKMCKPALATAIFSTISFLLGAVTSVVSGFLGMKIATYANARTTLEARKGVGKAFITAFRSGAVMGFLLAANGLLVLYITINLFKLYYGDDWEGLFEAITGYGLGGSSMALFGRVGGGIYTKAADVGADLVGKVERNIPEDDPRNPAVIADNVGDNVGDIAGMGSDLFGSYAESSCAALVVASISSFGIDHDFTAMCYPLLISSMGILVCLITTLFATDFFEIKAVKEIEPALKHQLIISTALMTVGIAIVTWTCLPSSFTIFNFGTQKV…	0.858665	0.135695	0.885302	0.0433008	-	-	-	-	High	1xCarbamidomethyl [C8]; 1xPhospho [S9]; 1xTMT6plex [N-Term]	0.0784917	0.00349023	1	1	1	0	93.8	93	82	125.4	106.7	99.1	High	0.001566	0.0496	2.36	High	1xCarbamidomethyl [C8]; 1xPhospho [S9]; 1xTMT6plex [N-Term]	0.00233609	0.000178072	1	1	3	0	95.7	116.3	87.1	104.9	113.3	82.6	High	0.0001152	0.001123
		Basic metabolism
[R].GAATLYSSSAK.[H]	Solyc07g043420.3.1	2-oxoglutarate-dependent dioxygenase 2	2OGDD2	1xPhospho[S119]	1593.83	MADLLSNWSSTLEAVPKSHCIPEHERPSDPVEIGDSIPVIDLGKANGEERSVVVKDLLKAFEEYGFFQIINHGVPVDLMDEAMKVYKEFFSLPAEEKENYAKDAANNTNRGAATLYSSSAKHYDSEEHRYWRDVLEHSCNLDGEDKKTWPDNPPRYREVIGAYGDELRRVSKVILGMLSEGLGLEAGFFDKELGQRMLVNHYPACPNPSLTLGVGGHCDPNLITIIQQEVYGLQILKDDKWIGVQPIRNAFVVNSGLPITVYSNGKLTSVAHRVVTNTTESRTSIGTFICPHEIVEPAKALVGPENPPQFKPFHWGIDFMPHYLSKKSVYHASLEPFKTEAN	0.794107	0.0481215	1.45207	0.0563455	1.12017	0.170662	0.967833	0.602706	High	1xPhospho [S9]; 1xTMT6plex [K11]; 1xTMT6plex [N-Term]	0.0321718	0.00107748	1	1	1	0	179.6	105.3	86	73.7	91.1	64.3	High	0.0005053	0.0181	2.21	High	1xPhospho [S8]; 1xTMT6plex [K11]; 1xTMT6plex [N-Term]	0.0175528	0.000366488	1	1	1	0	153.5	130.5	73.1	66.1	98.9	78.1	High	0.0002063	0.009933
[R].VDGLLTSSSSSPR.[A]	Solyc06g065580.3.1	Uridine kinase	UDK	1xPhospho[S]	1614.79	MSPVPEETTAIDYVMEAASGAHFSGLRVDGLLTSSSSSPRATPTPTHFSTPTPLDSTAPK QPFVIGVSGGTASGKTTVCDMIIQQLHDHRVVLINQDSFYRGLTLEEMKHVHEYNFDHPD AFDTEQLLECVEKLKSGMSVQVPIYDFKTHQRCSDSFRQVNASDVIILEGILVFHDARVR NLMSMKIFVDTDADVRLARRIRRDTVERGRDINSVLEQYAKFVKPAFDDFVLPSKKYADV IIPRGGDNHVAIDLIVQHIRTKLGQHDLCKIYPNVYVIQSTFQIRGMHTLIRDKEISKHD FVFYSDRLIRLVVEHGLGHLPFTEKQIVTPTGSVYTGVDFCKKLCGVSIIRSGESMENAL RACCKGIKIGKILIHRDGDNGKQLIYEKLPKDI…	1.03422	0.582667	1.14525	0.0175573	-	-	-	-	High	1xPhospho [S]; 1xTMT6plex [N-Term]	0.00114631	0.000506917	1	1	4	0	108.2	106.8	80.3	105.8	108.4	90.6	High	0.0002599	0.0004265	3.55	High	1xPhospho [S11]; 1xTMT6plex [N-Term]	9.41326e-05	0.000178072	1	1	4	0	100.8	113	90.2	100.2	101	94.8	High	0.0001152	3.468e-05
[K].SQDVDSLSAQNQDEGLGR.[S]	Solyc02g090190.1.1	Molybdenum cofactor sulfurase	MOCOS	1xPhospho[S72]	2228	MHLSLWKPISHCASLILDKKSRKRDGSNHTNEEIKKNPSVLKKLQEHKLREALEEASENGSLVKSQDVDSLSAQNQDEGLGRSRSLARLHAQKEFLKATALAAERTFESEESIPELEEAYSKFLTMYPKYNSSGKIDELRSDEYSHLSGSIPKVCLDYCGFGLFSFLQSVHYWESSTFSLSEITANLSNHALYGCAEKGTVEHDIKARIMDYLNIPENEYGLVFTVSRGSAFKLLAESYPFQTNKKLLTMFDHESQSVNWMGQCAREKGAKVYSAWFKWPTLKLCSTDLRKQISNKKRRKKDAATGLFVFPVQSRVTGAKYSYQWMALAQQNNWHVLLDAGALGPKDMDSLGLSLFRPDFIITSFYRVFGYDPTGFGCLLIKKSVMASLQNQSGHAGSG…	1.11289	0.00630079	1.15015	0.0544634	-	-	-	-	High	1xPhospho [S8]; 1xTMT6plex [N-Term]	0.00731295	0.000506917	1	1	1	0	123.1	97.3	100	97.5	90.9	91.2	High	0.0002599	0.003426	2.36	High	1xPhospho [S8]; 1xTMT6plex [N-Term]	0.00482636	0.000178072	1	1	1	0	112.3	99.1	84.9	101.2	116.1	86.3	High	0.0001152	0.002461
		Membrane and transport
[R].NSVSSPIITR.[N]	Solyc09g008240.3.1	ABC transporter	ABCT	1xPhospho[S679]	1382.72	MSQDSEEIKTIEHWKWSEMQGVELVVSEDKNSNTPTTTTTTTNSHQFQETRMEVKKEEGGDVEKPTSPPPAVGFGELFRFADGLDYALMIIGSLGAFVHGCSLPLFLRFFADLVNSFGSYANDVDKMTQEVLKYAFYFLVVGAAIWASSWAEISCWMWTGERQTTKMRIKYLEAALNQDIQYFDTEVRTSDVVSAINTDAVVVQDAISEKLGNFIHYMATFLSGFVVGFTAVWQLALVTLAVVPLIAVIGAIYTMTSAKLSSQSQEALSKAGNTVEQTVVQIRTVLAFVGEAKAMQAYTAALRVSQKIGYKSGFSKGFGLGATYFTVFCCYALLLWYGGYLVRHHFTNGGLAIATMFAVMIGGLALGQSAPSMTAFAKARVAAAKIFRIIDHKPSVDRN…	0.877148	0.0280134	0.81071	0.0605016	1.03647	0.445304	1.00304	0.917001	High	1xPhospho [S5]; 1xTMT6plex [N-Term]	0.0514434	0.00208817	1	1	1	0	87	85.8	99.5	98.6	118.5	110.6	High	0.000943	0.0308	2.85	High	1xPhospho [S5]; 1xTMT6plex [N-Term]	0.0378048	0.00204885	1	1	2	0	13.8	110.3	117.4	108.2	130.3	120.1	High	0.001237	0.02284
[R].EILGDSVSPLR.[V]	Solyc12g006990.2.1	Arf GTPase activating protein	GAP1	1xPhospho[S248]	1494.78	MANRREDEKNERTIRNLLKLPDNRRCINCNSLGPQYVCTNFWTFVCTTCSGLHREFTHRVKSVSMAKFTSQEVSALQGGGNASAKEIYLKDWDPQRNSLPDGSNVERLRDFIRHVYVDRRYSGERSFEKPPRGKMAEAENMNENRKTDTYRGGSRSPPNEEVYERRYSDRASPGGRSSGGRSPGYDQRSPARAEVINDWRREDRFGNGRTSDGGSKFESMSPDRQSDLDTSSPPMVRPVREILGDSVSPLRVIEPPKTNGGRSAADSSMRTQRTASSSSLASSNGNPVELKTETSLIDFDDVPEPPASAPAPQIQQSVTVMPVAQPTKSADNWANFDSFAEVKASPAPSNTNLLETVFSELTAPAIATAPSGSPGGSAAPFTPFSSFAPGAATTDNSAA…	1.01869	0.744269	0.831495	0.00531372	-	-	-	-	High	1xPhospho [S8]; 1xTMT6plex [N-Term]	0.00551018	0.000506917	1	1	2	0	88	87.5	94.3	118.2	111.2	100.9	High	0.0002599	0.002489	3.43	High	1xPhospho [S8]; 1xTMT6plex [N-Term]	0.000931146	0.000178072	1	1	1	0	74.7	95.9	100.1	114.2	105	110.2	High	0.0001152	0.0004153
[R].TASSSSLASSNGNPVELK.[T]	Solyc12g006990.2.1	Arf GTPase activating protein	GAP1	1xPhospho[S282]	2287.16	MANRREDEKNERTIRNLLKLPDNRRCINCNSLGPQYVCTNFWTFVCTTCSGLHREFTHRVKSVSMAKFTSQEVSALQGGGNASAKEIYLKDWDPQRNSLPDGSNVERLRDFIRHVYVDRRYSGERSFEKPPRGKMAEAENMNENRKTDTYRGGSRSPPNEEVYERRYSDRASPGGRSSGGRSPGYDQRSPARAEVINDWRREDRFGNGRTSDGGSKFESMSPDRQSDLDTSSPPMVRPVREILGDSVSPLRVIEPPKTNGGRSAADSSMRTQRTASSSSLASSNGNPVELKTETSLIDFDDVPEPPASAPAPQIQQSVTVMPVAQPTKSADNWANFDSFAEVKASPAPSNTNLLETVFSELTAPAIATAPSGSPGGSAAPFTPFSSFAPGAATTDNSAA…	1.14882	0.0497142	1.22574	0.00428355	-	-	-	-	High	1xPhospho [S9]; 1xTMT6plex [K18]; 1xTMT6plex [N-Term]	0.0121347	0.000506917	1	1	1	0	107.9	108.6	92.4	116.3	90.5	84.3	High	0.0002599	0.006046	2.29	High	1xPhospho [S9]; 1xTMT6plex [K18]; 1xTMT6plex [N-Term]	0.0235134	0.00136137	1	1	1	0	99.4	100.6	106.5	98.3	111.3	83.9	High	0.0008009	0.01367
[K].TEVIASPK.[A]	Solyc08g076920.3.1	Arf GTPase activating protein	GAP2	1xPhospho[S180]	1382.77	MASENFSDKNAVFRKLKSKPENKMCFDCNAKNPTWASVTYGIFLCIDCSAVHRSLGVHISFVRSTNLDSWSPEQLKMMYFGGNNRAQVFFKQHGWNDGGKTDSKYTSRAADLYRQLLSKEVAKSTAEEAALQAALPAALPASPVASQAAQATNVFPDIKTSEPPKETSSLKDEKTEVIASPKASQAVTTFLKKPTVAKKAGKSGGLGARKLTKKSSESLYEQKPEEPPVQVPSSNAASNAPTVGSSFASRFEYTDNVQPTETSSGGSRVLNHVAPPKSTSFFSDYGMDSGFTKKTSSNSSKAQIEETDEARKKFTNAKSISSAQFFGDQSKAAMEASVSLQKYSGSSAISSADLFGQDDGAAYEISAGDLINRISFQAQQDMSSIKNIAGETGKKLSSL…	0.868683	0.0154439	1.29502	2.85465e-05	1.01445	0.724357	0.975087	0.244771	High	1xPhospho [S6]; 1xTMT6plex [K8]; 1xTMT6plex [N-Term]	0.0442416	0.00156223	1	1	3	0	127	120.6	78.5	86.9	95.7	91.4	High	0.0007158	0.02601	2.81	High	1xPhospho [S6]; 1xTMT6plex [K8]; 1xTMT6plex [N-Term]	0.0342955	0.00188798	1	1	3	0	121.6	121.7	78.7	97.4	86.7	93.9	High	0.001158	0.0206
[K].VSSFLSPSR.[L]	Solyc10g076990.3.1	ARF GAP-like zinc finger-containing protein ZIGA4	ZIGA4	1xPhospho[S195]	1288.65	MSSRREEERNEKIIRGLLKLPPNRKCINCNSLGPQYVCTNFWTFVCMTCSGIHREFTHRVKSVSMSKFTSQEVEALQQGGNQRAREIYLKSWDPQSQWLPNNSNVDKVREFIKTVYVDKKYAGAQSSDRPPRDIQNLRNHDDDMRRASSYHSYSQSPPYDFQYEERRYGKNAPALTRKPGSDRGLYEGKVSSFLSPSRLSDNMYDDRFGNEGSNPRASDYSVSSGGDPFRSVAQSPNFQRGIGSPLCDTSRDISYEDVRHVKKDAGRILRAQRTASSGSFESFDSNSLSFKSVNSVCLADAVSESNQTIETHSSKLSTFPSLQRSSGPGNPDGPDLFNAPSVPQNAPPSVSTKSRLPVSSFQPSISAGPIGNSHQPSLTLPPSSLDFFSEVPNLPSAVS…	0.952289	0.230676	0.837656	0.0132348	-	-	-	-	High	1xPhospho [S6]; 1xTMT6plex [N-Term]	0.112602	0.0096281	1	1	1	0	83.6	93.9	95.5	104.6	120.5	101.9	High	0.004487	0.07496	2.39	High	1xPhospho [S6]; 1xTMT6plex [N-Term]	0.0378048	0.00204885	1	1	2	0	84.1	100.9	97.3	107.4	108.4	102	High	0.001237	0.02286
[R].QNLNHSPR.[N]	Solyc08g080410.3.1	Plant ubx domain-containing protein 8	PUX8	1xPhospho[S370]	1274.62	MARPNQEEIETFMSITGVSEATAIQKLEEHGGSLNEAVNAHFNQGDINRVHPAPVSAAPHEDDMEIDDPITEEFHRPPFSVFSSSRTPSAFSLLDPSFTRSMFDTDLTSRAPFVSHPRQVREIPIEVKDGDGQSGHSRNAPVIEDVTDADQTQGPETRGTVIIEEDDDDDEVIPGPLATRAVRRDRTNDDIFGGDSTAVFSGPSAPGGDVLPDYANDIEEEMVRAAIEASRRDAEMSTQQFDVNSDLSDSRPQPRESHLEDAELARAVSLSLKAAEQEKAMHEGSKAIPESEGYKPAEENEHGKSTISNGRQFRSEVGSSSIQDEAEDLEEEPLVWRRRKPISSGSETAQDVEERVVSPLSSPRQNLNHSPRNGADFQSDEWGGMSSLEHDEAVMLEAA…	1.03835	0.221068	1.12175	0.0458619	1.01998	0.705656	0.939813	0.0356062	High	1xPhospho [S6]; 1xTMT6plex [N-Term]	0.0551922	0.00251372	1	1	1	0	114.7	103.9	79.6	98.9	95.2	107.7	High	0.001137	0.03344	2.12	High	1xPhospho [S6]; 1xTMT6plex [N-Term]	0.00778791	0.000366488	1	1	4	0	112.7	102.2	99.4	96.8	98.6	90.4	High	0.0002063	0.004119
[R].EGSEEGSSPR.[A]	Solyc10g018350.2.1	Vesicle-associated protein 1-4	VAP1-4	1xPhospho[S144]	1343.57	MSNGGELLQIDSVELQFPFELKRQISCSMKLTNKSDNYVAFKVKTTNPKKYCVRPNTGIV MPHSSSEVKVTMQAQKEAPPDMQCKDKFLLQSVVASPGAAAKDITPEMFNKESGNYVEDC KLKVVYVPPQLRLPVREGSEEGSSPRASVSENGAVNTSEFNNIARAYNEQQDSSLETKAL ISKLTEEKNSVMQQNNKLQQELELLRREHNRSRGGIPTVYVLVIALLGILLGYLLKRT*	0.919958	0.24158	1.13236	0.00849198	1.0243	0.464141	1.04579	0.190647	High	1xPhospho [S8]; 1xTMT6plex [N-Term]	0.0605953	0.00251372	1	2	1	0	102.1	111.9	82.6	110.3	94.4	98.7	High	0.001137	0.03716	3.07	High	1xPhospho [S8]; 1xTMT6plex [N-Term]	0.0226724	0.00116387	1	2	3	0	104.4	110.5	83.5	99.4	95.5	106.8	High	0.0006039	0.01312
[K].TEEEDYPEAGEQSYSDSPAR.[V]	Solyc08g081320.3.1	Beta-adaptin-like protein	AP	1xPhospho[S]	2569.05	MSGHDSKYFSTTKKGEIPELKEELNSQYKDKRKDAVKKVIAAMTVGKDVSSLFTDVVNCMQTENLELKKLVYLYLINYAKSQPDLAILAVNTFVKDSQDPNPLIRALAVRTMGCIRVDKITEYLCDPLQRCLKDDDPYVRKTAAICVAKLYDINAELVEDRGFLDALKDLISDNNPMVVANAVAALAEIQESSSRPIFEITSHTLSKLLTALNECTEWGQVFILDALSKYKAADAREAENIVERVTPRLQHANCAVVLSAVKMILQQMELITSTDVVRNLCKKMAPPLVTLLSAEPEIQYVALRNINLIVQKRPTILAHEIKVFFCKYNDPIYVKMEKLEIMIKLASDRNIDQVLLEFKEYATEVDVDFVRKAVRAIGRCAIKLERAAERCISVLLELI…	1.07314	0.262252	1.14019	0.0257562	1.03696	0.325931	1.04286	0.260092	High	1xPhospho [S]; 1xTMT6plex [N-Term]	1.37073e-07	0.000506917	1	1	3	0	108.4	104.2	92.3	104.9	90.3	100	High	0.0002599	1.655e-08	5.88	High	1xPhospho [S]; 1xTMT6plex [N-Term]	0.00467456	0.000178072	1	1	2	0	87.2	105.4	102.1	146.2	70.5	88.6	High	0.0001152	0.002371
[R].SGSGSLQSPR.[S]	Solyc09g010130.4.1	Sorting nexin 1-like protein	SNX1	1xPhospho[S9]	1284.61	MNTMQRSGSGSLQSPRSPSSQAPFLSVSVTDPAKMGNGVQAYISYKVITKTNLAEYQGNEKIVIRRYSDFVWLHDRLFEKYKGIFIPPLPEKSTVEKFRFSAEFIEMRRQALDVFVNRIASHHELRQSDDLRIFLQADEQTMDRARFQETGIFKKKPADLIQIFKDVQSKVSDVVLGKEKPVEESTPEYEKMKNYIFELEEHLAEAQKHAYRLVKRHRELGESLSDFGKAVKLLGTCDDDALGKAFSELGAKSEIISIKLQKEAHHLLMNFEEPLKDYVRAVQSIKATIAERATAFKKQCELAETIKFKEIDLNKYKLTRSEKLAEAEREYEMLKAEGEETSRRFDTIVRLMNEEIVRFQEQKTSDMGLAFHEFAKGQARLSNGIADAWRSLLPKLEAH…	1.19641	0.0468829	1.34791	0.00555044	1.04366	0.734265	1.03852	0.426444	High	1xPhospho [S3]; 1xTMT6plex [N-Term]	0.036247	0.00156223	1	1	1	0	106.3	116.9	105.7	94.9	95.4	80.8	High	0.0007158	0.0208	3.08	High	1xPhospho [S3]; 1xTMT6plex [N-Term]	0.0102578	0.000366488	1	1	1	0	118.8	109.5	105.8	90.6	94.7	80.6	High	0.0002063	0.005575
[R].SITGSEQEGEAK.[D]	Solyc09g074940.3.1	(DB240) meloidogyne-induced giant cell protein	MI-GCP#	1xPhospho[S525]	1773.87	MDSEEATFSPPAVSSSPGSSPINNSSSNHTETENVSKINVEINDSDINSNSNSEGKSASDVTIVGGQQELPIPADPDEGTLEKTIGEEKLDDSVVGSAEIEKPVSEVSMSEGVENVEALGGDVGGSVPVIGNSLPDSTDSDATKSLGTGIEGSEGNTEEFDSVDKLNSIEQVKDNGGEVAVGAGLKEGEDRSTQEEVKETVEDEKMEPKEGGDRSIEEEVKETVEDEKIELQGGEDRSIQEEVKEIVEDEKNEALTSVASSNLKEAEEPTSVIEESAIASSNLKESEEPTSVFEEVAIASSNLKEAEEPTSVIEERAIHSDDAEKLNKVVVEQPSESLLAETGSKKFTSEGDAVVDAIEVNVSGPGVAVVGDVDESKEVEEHIEGTHDENVTSVNDVGE…	0.786872	0.367437	0.721499	0.0293525	0.800648	0.29119	0.791361	0.0489757	High	1xPhospho [S5]; 1xTMT6plex [K12]; 1xTMT6plex [N-Term]	0.000432628	0.000506917	1	1	3	0	104.8	74.6	47.4	122.2	135.6	115.4	High	0.0002599	0.0001419	3.75	High	1xPhospho [S5]; 1xTMT6plex [K12]; 1xTMT6plex [N-Term]	5.84416e-05	0.000178072	1	1	1	0	92.1	123.4	38.2	126.5	125.3	94.5	High	0.0001152	2.08e-05
[K].AATGGDSDGGNITVTSQDGSR.[L]	Solyc09g074940.3.1	(DB240) meloidogyne-induced giant cell protein	MI-GCP#	1xPhospho[S627]	2275	MDSEEATFSPPAVSSSPGSSPINNSSSNHTETENVSKINVEINDSDINSNSNSEGKSASDVTIVGGQQELPIPADPDEGTLEKTIGEEKLDDSVVGSAEIEKPVSEVSMSEGVENVEALGGDVGGSVPVIGNSLPDSTDSDATKSLGTGIEGSEGNTEEFDSVDKLNSIEQVKDNGGEVAVGAGLKEGEDRSTQEEVKETVEDEKMEPKEGGDRSIEEEVKETVEDEKIELQGGEDRSIQEEVKEIVEDEKNEALTSVASSNLKEAEEPTSVIEESAIASSNLKESEEPTSVFEEVAIASSNLKEAEEPTSVIEERAIHSDDAEKLNKVVVEQPSESLLAETGSKKFTSEGDAVVDAIEVNVSGPGVAVVGDVDESKEVEEHIEGTHDENVTSVNDVGE…	0.807769	0.0146333	0.791891	0.00972389	0.800648	0.29119	0.791361	0.0489757	High	1xPhospho [S7]; 1xTMT6plex [N-Term]	0.000140939	0.000506917	1	1	1	0	90.5	98	89.9	112.1	112.9	96.7	High	0.0002599	4.041e-05	5.06	High	1xPhospho [S7]; 1xTMT6plex [N-Term]	6.09309e-07	0.000178072	1	1	1	0	74.4	90.8	95.1	99.9	112.9	126.9	High	0.0001152	1.491e-07
[K].ANEESDAQVATVR.[G]	Solyc06g005710.3.1	Protein TIC 62, chloroplastic	TIC62	1xPhospho[T432]	1698.79	MAPTLTSNSFLLSTTPHPRLSFKNPRFIVSAKKSGQNQETTTNSGNPFNFDFGKLPDVTSLIPASTNTSSGLSFGRQRAKDPGTVFVAGATGQAGIRIAQLLLREGYSVRAGVSDLGAAQELARLAVSYKVISNDESKRLNAVASSFQDAESIAKAIGNANKVVVTISKGEDGPATEVTTTDAVQVIEAAQLAGVGHVAIVYDESSPVGSTYNVLDGITSFFNNLFSKSQPLTIAEFLQKIVETDLSYTLIKTRLTDDFSPESSYKIVVSAEGSADADAYKVGKSQIAKLVVDVFSNTAVAENKVVEVFADPSAPPKTVDELFSVIPEDGRRKAYAEALEKSKAEEEARGVAEASKRQEQEAKKLEKKEAKAAATIAKEPEEKASSPSVPSVESLLDKA…	0.946733	0.171768	0.82843	0.00324463	0.952746	0.259807	0.925402	0.0352875	High	1xPhospho [T11]; 1xTMT6plex [N-Term]	2.71978e-06	0.000506917	1	1	21	0	95	92.3	105.9	88.8	112.5	105.6	High	0.0002599	4.757e-07	4.21	High	1xPhospho [T11]; 1xTMT6plex [N-Term]	4.56272e-07	0.000178072	1	1	28	0	86.9	88.3	102.3	97.5	104.8	120.2	High	0.0001152	1.094e-07
[K].AAATIAKEPEEK.[A]	Solyc06g005710.3.1	Protein TIC 62, chloroplastic	TIC62	1xPhospho[T375]	2025.12	MAPTLTSNSFLLSTTPHPRLSFKNPRFIVSAKKSGQNQETTTNSGNPFNFDFGKLPDVTSLIPASTNTSSGLSFGRQRAKDPGTVFVAGATGQAGIRIAQLLLREGYSVRAGVSDLGAAQELARLAVSYKVISNDESKRLNAVASSFQDAESIAKAIGNANKVVVTISKGEDGPATEVTTTDAVQVIEAAQLAGVGHVAIVYDESSPVGSTYNVLDGITSFFNNLFSKSQPLTIAEFLQKIVETDLSYTLIKTRLTDDFSPESSYKIVVSAEGSADADAYKVGKSQIAKLVVDVFSNTAVAENKVVEVFADPSAPPKTVDELFSVIPEDGRRKAYAEALEKSKAEEEARGVAEASKRQEQEAKKLEKKEAKAAATIAKEPEEKASSPSVPSVESLLDKA…	1.02192	0.647304	0.900033	0.0392049	0.952746	0.259807	0.925402	0.0352875	High	1xPhospho [T4]; 2xTMT6plex [K7; K12]; 1xTMT6plex [N-Term]	0.0269463	0.000506917	1	1	6	1	94.7	107.8	108.1	86.3	98.1	104.9	High	0.0002599	0.01483	2.32	High	1xPhospho [T4]; 2xTMT6plex [K7; K12]; 1xTMT6plex [N-Term]	0.000153251	0.000178072	1	1	9	1	86.3	90	104.4	95.2	98.1	125.9	High	0.0001152	5.884e-05
		Cell structure
[R].SLGGASPGR.[M]	Solyc05g009930.3.1	Protein CHUP1, chloroplastic	CHUP1	1xPhospho[S477]	1110.55	MIVRVGFLVAASIAAYAVKQINVKPSKPSLENGEPLLEQRGDEGDEKEQLLYSTDGLKEVVDEEEEKEEVKLINGIINPAQGNQIDLDDDLFPEFEDLLSGEIEFPLPSDKYDTGREERERVYQTEMAYNANELERLRNLVKELEEREVKLEGELLEYYGLKEQESDVLELQKQLKIKAVEIDMLNITINTLQAEKQKLQEEVFHGTTARKDLEAARSKIKELQRQMQLEANQTKAQLLLLKQHVTELQEKEEEAFKRDSEVDKKLKLVKELEVEVMELKRKNKELQHEKRELVIKLDAAESKIAKLSNMTENEMVAQVREEVTNLKHTNDDLLKQVEGLQMNRFSEVEELVYLRWVNACLRFELRNYQTPQGKVSARDLSKSLSPKSQHKAKQLMLEY…	0.977933	0.781156	0.660279	0.000484128	0.958894	0.512043	0.925721	0.199359	High	1xPhospho [S6]; 1xTMT6plex [N-Term]	0.038743	0.00156223	1	1	3	0	78.8	71.6	96.7	117.2	117.3	118.4	High	0.0007158	0.02239	2.1	High	1xPhospho [S6]; 1xTMT6plex [N-Term]	0.0150746	0.000366488	1	1	3	0	77	102.9	85.3	122.9	108.7	103.1	High	0.0002063	0.008434
[R].NYQTPQGK.[V]	Solyc05g009930.3.1	Protein CHUP1, chloroplastic	CHUP1	1xPhospho[T370]	1473.75	MIVRVGFLVAASIAAYAVKQINVKPSKPSLENGEPLLEQRGDEGDEKEQLLYSTDGLKEVVDEEEEKEEVKLINGIINPAQGNQIDLDDDLFPEFEDLLSGEIEFPLPSDKYDTGREERERVYQTEMAYNANELERLRNLVKELEEREVKLEGELLEYYGLKEQESDVLELQKQLKIKAVEIDMLNITINTLQAEKQKLQEEVFHGTTARKDLEAARSKIKELQRQMQLEANQTKAQLLLLKQHVTELQEKEEEAFKRDSEVDKKLKLVKELEVEVMELKRKNKELQHEKRELVIKLDAAESKIAKLSNMTENEMVAQVREEVTNLKHTNDDLLKQVEGLQMNRFSEVEELVYLRWVNACLRFELRNYQTPQGKVSARDLSKSLSPKSQHKAKQLMLEY…	0.80821	0.0152909	0.967159	0.603579	0.958894	0.512043	0.925721	0.199359	High	1xPhospho [T4]; 1xTMT6plex [K8]; 1xTMT6plex [N-Term]	0.0652734	0.00251372	1	1	2	0	102.5	87.7	77.7	105.6	123.9	102.7	High	0.001137	0.04033	2.8	High	1xPhospho [T4]; 1xTMT6plex [K8]; 1xTMT6plex [N-Term]	0.0311007	0.00151446	1	1	3	0	104.3	125.6	78.5	89.9	105.5	96.3	High	0.0009731	0.01857
[K].ASYSGQSR.[S]	Solyc11g010560.3.1	Kinesin	Kinesin	1xPhospho[S863]	1164.52	MAEQKSNSNNNRWSWDVPGFQPRKSPEHEEYQRPPPLARRYSISTAAASAIVPNSELSKHALNFKLLKLKDKLKVFQDCPTLLDLCSRKLLKEIAADFIQEVEKFSSPVYFPIIEISSKTALAWSSMITCTIKHKALKELLLDFLKGAYVILPLRLVREDYSELRQEASDLQEYSNAKLDRVTRYLGVLADRTRKLDEAALETEARLSPLISEKKRLFNDLLTAQGSIKVFCRVRPLFEDEGPSIVEFPDDVTVRINTADDNVANPKKDFELDRVYGPHVGQVELFSDVQPFVQSAFDGYNVAIFAYGQEHSGKTHTMERVENPMDFGQVLKLAFQNRGSDVSKFRVSHLIVTVHIHYTNSITGETSYSKLSLVDLAGSESSIEEDSGEHATELLHVMK…	0.820913	0.000749749	0.932993	0.0855753	0.999751	0.980427	0.987304	0.239028	High	1xPhospho [S7]; 1xTMT6plex [N-Term]	0.0404343	0.00156223	1	1	3	0	97.9	87.1	89.3	106.7	110.7	108.3	High	0.0007158	0.02349	1.77	High	1xPhospho [S7]; 1xTMT6plex [N-Term]	0.0241327	0.00151446	1	1	5	0	107.3	105.3	90	93.9	113.8	89.7	High	0.0008784	0.01406
[K].ASLAGSTQVSSPLPK.[A]	Solyc11g010560.3.1	Kinesin	Kinesin	1xPhospho[S694]	1981.08	MAEQKSNSNNNRWSWDVPGFQPRKSPEHEEYQRPPPLARRYSISTAAASAIVPNSELSKHALNFKLLKLKDKLKVFQDCPTLLDLCSRKLLKEIAADFIQEVEKFSSPVYFPIIEISSKTALAWSSMITCTIKHKALKELLLDFLKGAYVILPLRLVREDYSELRQEASDLQEYSNAKLDRVTRYLGVLADRTRKLDEAALETEARLSPLISEKKRLFNDLLTAQGSIKVFCRVRPLFEDEGPSIVEFPDDVTVRINTADDNVANPKKDFELDRVYGPHVGQVELFSDVQPFVQSAFDGYNVAIFAYGQEHSGKTHTMERVENPMDFGQVLKLAFQNRGSDVSKFRVSHLIVTVHIHYTNSITGETSYSKLSLVDLAGSESSIEEDSGEHATELLHVMK…	1.01454	0.633712	1.15356	0.0250653	0.999751	0.980427	0.987304	0.239028	High	1xPhospho [S11]; 1xTMT6plex [K15]; 1xTMT6plex [N-Term]	6.60356e-07	0.000506917	1	1	3	0	101.6	98.4	89.2	127.8	92.1	91	High	0.0002599	9.734e-08	4.74	High	1xPhospho [S11]; 1xTMT6plex [K15]; 1xTMT6plex [N-Term]	5.6194e-08	0.000178072	1	1	3	0	109.5	117.5	93.4	89.6	104.8	85.2	High	0.0001152	1.135e-08
[K].DGLQGSPGR.[A]	Solyc02g089800.3.1	Nuclear matrix constituent-like protein.1	NMCP1	1xPhospho[S729]	1195.57	MDQEELIEKVSKLENELFDYQYNMGLILLEKKEWSSKFEEIKQTLEESNEAYRREQAAHLIAISEVEKREENLRKALGVEKQFARELEKELREMRLEYAEIKYTADSKLAEANALATSVEEKSLEVEAKLRAADAKLAEVNRRSSEVERKLNEVYAQENSLRRERSSFNAEREAYETNLSRQREDSQEWERKLQAAEEKLADGQRLLNQREKRANDTDRILRQKQNDLEDEQRKIVTANSVLRKKEDDMGSKIEDLTHKEKELEDARKSLGIKERELLDLQEKLNIKERDGIQNLMDEHRSVLRSKEKEFELELWQRRASLDEELKGKVLELEKKEAEVNHMEEKIKKREQVVEKKTEKVKEKEKDHELKLKALKEKEKSLKNEEKILGTERKQLDSEK…	0.829376	0.163046	0.903767	0.0478214	-	-	-	-	High	1xPhospho [S6]; 1xTMT6plex [N-Term]	0.045086	0.00156223	1	1	2	0	93.7	97.8	79.1	132.1	107.2	90.1	High	0.0007158	0.02658	2.04	High	1xPhospho [S6]; 1xTMT6plex [N-Term]	0.0190862	0.00116387	1	1	2	0	94	114.4	75.7	107.2	109.9	98.8	High	0.0006039	0.0109
[K].TSFSVQSPR.[M]	Solyc10g006330.3.1	Protein PLASTID MOVEMENT IMPAIRED.1	PMI1	1xPhospho[S333]	1317.64	MADYITNRRNSNTQLLQELEALSETLYQPPSHPPTTRRTTSLVLPRDSIPPIESLTSGAKNDNDTDSIVVNPKPRSRRMSLSPWRSRPKLDIQSEDNIQQQTNTSTSNAKLVKKLDGKGADLNSEKKGLWNWKPIRALAHIGKQKLSCLFSVEVVTVQGLPTSMNGLRLSVCVRKKETKDGAVQTMPSRVTQGAADFEETLFIRCNVYYTPGTGTSNGGARYKFEPRPFSIFVFAVDAEELDFGKNIVDLSEMIEESVQKSFEGSRIRQWDTSYTLSGKAKGGEVVLKLGFQIMEKDGGVGIYSQGEGGTKNAKSYSSTFARKQSKTSFSVQSPRMTSLSSANWTPSQGGTTANIQGIDELNLDDEPVKEEPESKVEDLDLPDFDIVDKGIEIQDKGVE…	0.933185	0.0265753	0.905186	0.0299923	0.920688	0.0002188	0.946011	0.0278131	High	1xPhospho [S7]; 1xTMT6plex [N-Term]	0.0468213	0.00156223	1	1	4	0	108.1	89.7	100	89.6	110.3	102.3	High	0.0007158	0.02774	2.31	High	1xPhospho [S7]; 1xTMT6plex [N-Term]	0.00493028	0.000178072	1	1	9	0	95.7	99.1	98.7	94.6	106	106	High	0.0001152	0.002515
[K].DDAASHISGTEPIPSTP.[-]	Solyc07g064970.4.1	65-kDa microtubule-associated protein 1-like	MAP65-1	1xPhospho[T580]	2003.92	MAAVDDQTPPVLDETTCGTLLQKLQQIWDEVGETDDERDKMLLQIDQECLDVYKRKVDHAVKSRAHLLQALADAKVELSRLLSALGEKTYVGIPEKTSGTIKEQLAAIAPTLEKLWKQKDDRIKDFFDVQSQIQKISSEIAGYSEQVESLTVDESDLSVKKLDEFHVQLQELQKEKSDRLHKVLDLVSTVHDLCAVLGMDFFSTVTEVHPSLDDSTGVQSKSISNDTLSNLANTVLVLKEDKKQRLLKLQELATQLIDLWNLMDTPEEERSLFDHVTCNISASVDEVAIPGALALDLIEQAEVEVERLDQLKASKMKEISFKRQAELEDIYARAHVEIDTEAAREKIMGLIDSGNVDPAELLADMDNQIVIAKEEAHSRKEILEKVEKWMAACEEESWL…	1.12795	0.341597	1.26556	0.01255	1.03289	0.678233	0.95689	0.32776	High	1xPhospho [T16]; 1xTMT6plex [N-Term]	0.00195438	0.000506917	1	1	2	0	115.1	111.4	86.9	116.7	79.9	90	High	0.0002599	0.0007755	2	High	2xPhospho [T10; T16]; 1xTMT6plex [N-Term]	0.0264957	0.00151446	1	1	1	0	100.9	91.1	88.2	124.8	88.8	106.3	High	0.0008784	0.01558
		Chloroplast development
[K].ATSESSESLSSPSVVK.[S]	Solyc06g066620.4.1	Protein CURVATURE THYLAKOID 1C, chloroplastic	CURT1C	1xPhospho[T48]	2133.07	MASIVVAKLHPPPPAITGRQTLFGTVNTSTLFVPTTRQGHLAITAKATSESSESLSSPSVVKSVKNIWDNPEDRIAVIGLGIAAIVGFWAASNFVAAIDSLPLIPGVFEFIGILFSTWFVYRYLLFKPNRQELFQGINKSISDILGQ	0.910315	0.223985	1.29777	0.000187755	0.948421	0.227608	1.01308	0.621235	High	1xPhospho [T2]; 1xTMT6plex [K16]; 1xTMT6plex [N-Term]	2.14884e-05	0.000506917	1	1	2	0	120.1	122.2	95.5	85.1	84.3	92.9	High	0.0002599	4.865e-06	4.66	High	1xPhospho [T2]; 1xTMT6plex [K16]; 1xTMT6plex [N-Term]	1.11076e-05	0.000178072	1	1	2	0	123.8	100.2	110.5	76.2	97.6	91.6	High	0.0001152	3.451e-06
		Embryo development
[K].SLTIQTGGESGEGSSK.[Y]	Solyc02g077880.3.1	Auxin repressed/dormancy associated protein	DRM/ARP	1xPhospho[T29]	2076.03	#N/A	0.703562	0.0676846	0.589313	0.0053747	-	-	-	-	High	1xPhospho [T3]; 1xTMT6plex [K16]; 1xTMT6plex [N-Term]	0.000705974	0.000506917	1	1	2	0	78.1	83.7	84.5	116.1	88.7	148.9	High	0.0002599	0.000246	4.07	High	1xPhospho [T3]; 1xTMT6plex [K16]; 1xTMT6plex [N-Term]	0.00103633	0.000178072	1	1	1	0	74.6	78.9	75.9	126.6	115.5	128.6	High	0.0001152	0.0004665
[R].GPTAYYVQSPSR.[D]	Solyc04g078750.3.1	Late embryogenesis abundant protein	LEA	1xPhospho[S29]	1634.78	MHTKTDSEDTSLAPSSPDNRGPTAYYVQSPSRDSHDGEKTTTSFHSTPVISPMGSPPHSHSSVGRHSRDSSSSRFSGSLKPGSQKILPDAAGGVGGRHHRKGQKPWKECDVIEEEGLLEDDRSSKSLPRRCYVLAFVVGFFVLFSFFALILWGASRPQKPKITMRTIKFDHFGIQAGSDATGVATDMISMNATVKFLYRNTASFFGVHVTSTPLDLSFSELTIGSGAMKKFYQSRKSQRVVAVSVIGNKIPLYGGGASLSTPAGATPLPVPLKLNFKLRSRAYVLGKMVKPKFYKTIDCLLTLRPQKMNAAISLKNCTYS	0.813836	0.0993839	0.825713	0.031302	-	-	-	-	High	1xPhospho [S9]; 1xTMT6plex [N-Term]	0.0389275	0.00156223	1	1	2	0	88.3	89.9	82.4	114.5	120.8	104.2	High	0.0007158	0.02247	1.52	High	1xPhospho [S9]; 1xTMT6plex [N-Term]	0.040196	0.0022027	1	1	1	0	107.9	99.9	108.4	83.3	111.8	88.7	High	0.001406	0.02446
		Miscellaneous & function unknown
[K].SSGGSTEEK.[S]	Solyc06g076790.1.1	Thylakoid soluble phosphoprotein TSP9	TSP9	1xPhospho[S33]	1419.68	MASLNMFVSPIATVTAQQHRSRVYTAATASKSSGGSTEEKSLLDFILGALQKQDQLLETDPLLKKVEDKSVSTTSSGRKNSVAVPPKKNSNGGGFAGFGGLFNKKD	0.776609	0.0828225	0.54998	0.0603449	1.0062	0.94258	0.968518	0.317763	High	1xPhospho [S2]; 1xTMT6plex [K9]; 1xTMT6plex [N-Term]	0.0312621	0.00107748	1	1	1	0		141.5		106.9	183.7	167.9	High	0.0005053	0.01759	2.7	High	1xPhospho [S2]; 1xTMT6plex [K9]; 1xTMT6plex [N-Term]	0.00084112	0.000178072	1	1	1	0	73.8	56.5	136.1	140.8	142.6	50.3	High	0.0001152	0.0003718
[K].YGEDNSDDDDEEKK.[H]	Solyc02g088260.3.1	Glycine-rich protein	GRP	1xPhospho[S342]	2426.09	MSYYPKGHHDDDGTEFDEYDPTPYGGGYDIALTYGRPLPPSEETCYQPSSASDEFDYDRPQYTSYAEPSAYGDEALDNEYQSYSRPKPRPTPSYRPSEETHTYEQPQADYGFQPGVNRPGGESEYGSGYGRKSEYEEEPTSEYGSGYGRKSEYEEPKPQYGSGYGRKSEYEEPSSEYGSGYGRKSEYEEPTPQYGSGYGRKSEYQEPSSEYGSGYGRKSEYEEPTPQYGRRSEYEEPASEYGSGYRKKSEYEEPSSEYGSGYGRRNESEEYGSGGYGRKPSYGQEEGERPSYGRPSYQAEEGEGYERPHYGRSEEDYRKPSYERRGDDDEGYGRKKYGEDNSDDDDEEKKHRYHHHRKHYDD	0.823276	0.310508	1.22234	0.00906689	1.01291	0.888395	1.08495	0.095367	High	1xPhospho [S6]; 2xTMT6plex [K13; K14]; 1xTMT6plex [N-Term]	0.00200278	0.000506917	1	1	2	1	144.1	115.6	103.2	59.6	88.6	88.9	High	0.0002599	0.0007976	3.74	High	1xPhospho [S6]; 2xTMT6plex [K13; K14]; 1xTMT6plex [N-Term]	0.000449629	0.000178072	1	1	4	1	114.4	110.3	134.6	66.4	100.9	73.5	High	0.0001152	0.000189
[K].YGEDNSDDDDEEK.[K]	Solyc02g088260.3.1	Glycine-rich protein	GRP	1xPhospho[S342]	2068.83	MSYYPKGHHDDDGTEFDEYDPTPYGGGYDIALTYGRPLPPSEETCYQPSSASDEFDYDRPQYTSYAEPSAYGDEALDNEYQSYSRPKPRPTPSYRPSEETHTYEQPQADYGFQPGVNRPGGESEYGSGYGRKSEYEEEPTSEYGSGYGRKSEYEEPKPQYGSGYGRKSEYEEPSSEYGSGYGRKSEYEEPTPQYGSGYGRKSEYQEPSSEYGSGYGRKSEYEEPTPQYGRRSEYEEPASEYGSGYRKKSEYEEPSSEYGSGYGRRNESEEYGSGGYGRKPSYGQEEGERPSYGRPSYQAEEGEGYERPHYGRSEEDYRKPSYERRGDDDEGYGRKKYGEDNSDDDDEEKKHRYHHHRKHYDD	0.999604	0.996581	1.30983	0.0180173	1.01291	0.888395	1.08495	0.095367	High	1xPhospho [S6]; 1xTMT6plex [K13]; 1xTMT6plex [N-Term]	0.0105899	0.000506917	1	1	2	0	137.7	113.1	97.7	80	88.3	83.2	High	0.0002599	0.005177	2.27	High	1xPhospho [S6]; 1xTMT6plex [K13]; 1xTMT6plex [N-Term]	9.93116e-05	0.000178072	1	1	4	0	119.5	98	116.5	74.6	110.5	80.9	High	0.0001152	3.674e-05
[K].VEINSSTEPENISPPSENVTTGGLAR.[Q]	Solyc05g013560.3.1	Serine-rich protein-like protein	SRP	1xPhospho[S25]	3007.45	MEGGAITTKDMKVEINSSTEPENISPPSENVTTGGLARQGSMSKNNCLCSPTTHAGSFRCRLHRAPTMTNPNLQRTKSIESNPNKANPNAYTTS	0.833178	0.0354369	0.91441	0.135429	-	-	-	-	High	1xPhospho [S13]; 1xTMT6plex [N-Term]	7.95036e-06	0.000506917	1	1	3	0	96	97.2	89.7	121.6	85.1	110.4	High	0.0002599	1.59e-06	3.12	High	1xPhospho [S13]; 1xTMT6plex [N-Term]	1.71829e-10	0.000178072	1	1	2	0	100.6	110.5	83.4	94.6	97.8	113.1	High	0.0001152	2.17e-11
[K].ITGGGVSNNSFR.[K]	Solyc05g015920.3.1	GYF domain-containing protein	GYF	1xPhospho[S348]	1517.73	MAEGNLDLPDDLLSSKTSDHSKGNDDNKLFMGQLDISKDQSMVDSSIPLSPQWLYVKPSD TKMEPRPPSSLSLGSSVDSSQKDAWRTDVPEDKKDWRKKTMETESSRRWREEERETGLLG RRERRKTDRRAEHDVNNRNSGVDTRRDNKWSSRWGPDDKEKENRTEKRIDVDKEDVHNDG QTFVANRTVSERESDSRDKWRPRYKMEGNSAAPSSYRAAPGFGQERGKVEGSNVGFNLGR GRSTGTIRRPSSGGAIGASPFENSVPGKSGISTGIFSYPRGKALDIYRRQKLGSSLCSMP ENMEEAPPVTQVIAIEPLAFVVPDAEEEAVLNDIWKGKITGGGVSNNSFRKGQSMDNVTG DTEPNYTKIGAPSADVTEETVDGLLKTSIRVEE…	1.07409	0.532583	1.45444	0.0223216	1.07781	0.22301	0.993601	0.820651	High	1xPhospho [S10]; 1xTMT6plex [N-Term]	0.0459458	0.00156223	1	2	1	0	125.7	110.4	96.2	89.7	101.2	76.8	High	0.0007158	0.02707	2.39	High	1xPhospho [S10]; 1xTMT6plex [N-Term]	0.0167439	0.000366488	1	2	1	0	99.3	131	101.4	85.2	108.8	74.4	High	0.0002063	0.009453
b Database accession number from ITAG 4.1 protein database from the Sol Genomics Network. c The name of the proteins. d The abbreviations for the protein names. The abbreviations marked with a pound (#) are defined by us. e, f The quantitation information in different comparison of samples upon different immune response activation revealed by phosphoproteome analysis (e) and whole proteome analys…
[truncated: 25 more columns]
