# Supplementary material for: Integrative Proteomic and Phosphoproteomic Analyses of Pattern- and Effector-Triggered Immunity in Tomato
Source: Front Plant Sci. 2021 Dec 3;12:768693. doi: 10.3389/fpls.2021.768693 (PMC8677958; doi:10.3389/fpls.2021.768693)
Supplement: Supplementary file 7 [file Table_4.XLSX]

## Sheet: Table S4
Supplementary Table S4. Hierarchical clustering analysis of differentially regulated proteins.
Order (a)	Cluster (b)	Accession No(c)	Protein name (d)	Abbreviation (e)	Phosphorylation level (f)
					PTI/CK ratio	ETI/CK ratio
1	Cluster 1	Solyc04g005160.3.1	6-phosphogluconate dehydrogenase, decarboxylating	PGD	1.55829	2.43404
2	Cluster 1	Solyc07g049530.3.1	1-aminocyclopropane-1-carboxylate oxidase 1	ACO1	1.68559	2.76449
3	Cluster 1	Solyc09g007900.5.1	Phenylalanine ammonia-lyase	PAL	1.26606	2.64868
4	Cluster 1	Solyc07g049645.1.1	Benzyl alcohol O-benzoyltransferase	BEBT	1.3188	2.29264
5	Cluster 1	Solyc06g076020.3.1	Heat shock protein 70 kD	Hsp70	1.04197	2.01534
6	Cluster 1	Solyc09g061840.5.1	3-ketoacyl-CoA thiolase peroxisomal-like	PKT	1.07486	2.12544
7	Cluster 1	Solyc11g012320.3.1	Induced stolen tip protein TUB8-like isoform.1	TUB8	1.03336	1.63568
8	Cluster 1	Solyc06g009020.2.1	Glutathione S-transferase	GST	0.987862	1.64291
9	Cluster 1	Solyc07g006890.1.1	Cytochrome P450	CYP4504	1.0039	1.46394
10	Cluster 1	Solyc09g075120.3.1	UDP-glucuronic acid decarboxylase 4	UXS4	1.09184	1.46002
11	Cluster 1	Solyc03g098730.1.1	Kunitz-type protease inhibitor	KPI	1.0894	1.47508
12	Cluster 1	Solyc08g080130.3.1	Phospholipase PLDb1	PLDb1	1.25307	1.38185
13	Cluster 1	Solyc05g013850.2.1	Sieve element occlusion b	SEOB	1.27088	1.41925
14	Cluster 1	Solyc05g050120.3.1	Cytosolic NADP-malic enzyme	NADP-ME	1.33138	1.30795
15	Cluster 1	Solyc09g090980.3.1	Pathogenesis-related protein STH-2-like	PR-STH2	1.38801	1.39143
16	Cluster 1	Solyc01g107820.2.1	TOMATO WOUND-INDUCED 1	TWI1#	1.15066	1.6441
17	Cluster 1	Solyc03g094175.1.1	Transcriptional coactivator/pterin dehydratase	PCDH	1.14825	1.62018
18	Cluster 1	Solyc06g005170.3.1	Mitogen-activated protein kinase 3	MAPK3	1.3323	1.61504
19	Cluster 1	Solyc09g091660.3.1	Pleiotropic drug resistance protein	PDR	1.19089	1.5213
20	Cluster 1	Solyc10g079130.2.1	MAP kinase kinase kinase 76	MAP3K76	1.22503	1.45296
21	Cluster 1	Solyc01g080460.3.1	Pyruvate, phosphate dikinase	PPDK	1.22959	1.1476
22	Cluster 1	Solyc02g094140.4.1	Mitochondrial import receptor subunit TOM20	TOM20	1.13426	1.15856
23	Cluster 1	Solyc07g053720.3.1	Tyrosine aminotransferase	TAT	1.13304	1.16155
24	Cluster 1	Solyc06g075160.3.1	SIT4 phosphatase-associated family protein	SIT4	1.11191	1.15825
25	Cluster 1	Solyc06g071070.1.1	NAD(P)-binding Rossmann-fold superfamily protein	NB-RFP3#	1.11444	1.1672
26	Cluster 1	Solyc04g016260.3.1	Calcium-transporting ATPase	ACA	1.14343	1.13832
27	Cluster 1	Solyc10g083760.3.1	Chloroplast threonine deaminase.1	TD1	1.14372	1.11805
28	Cluster 1	Solyc11g017010.2.1	SlSUT1,Pfam:PF13347	SlSUT1	1.15832	1.12389
29	Cluster 1	Solyc04g082460.4.1	Catalase	CAT	1.15568	1.1026
30	Cluster 1	Solyc02g094420.3.1	Shikimate kinase	SK	1.12388	1.10925
31	Cluster 1	Solyc05g005460.3.1	Nucleoredoxin 2	Nrx2	1.1194	1.09609
32	Cluster 1	Solyc04g005653.2.1	Peroxisomal nicotinamide adenine dinucleotide carrier	NDT	1.12491	1.08628
33	Cluster 1	Solyc04g014670.3.1	Short-chain dehydrogenase/reductase SDR	SDR	1.10941	0.989232
34	Cluster 1	Solyc02g093140.4.1	Cystathionine beta-synthase (CBS) domain-containing protein CBSX1, chloroplastic	CBSX1	1.11195	0.985532
35	Cluster 1	Solyc12g098490.2.1	Serine hydroxymethyltransferase	SHMT	1.14995	0.994757
36	Cluster 1	Solyc09g031970.3.1	Alpha-1,4 glucan phosphorylase	GP	1.1303	0.989576
37	Cluster 1	Solyc05g054310.4.1	Elongation factor	eEF	1.14018	0.988897
38	Cluster 1	Solyc01g073740.4.1	Citrate synthase	CS	1.10681	1.06671
39	Cluster 1	Solyc05g006520.5.1	Pyruvate dehydrogenase E1 component subunit alpha	PDHA1	1.11134	1.04454
40	Cluster 1	Solyc05g051750.3.1	TOMPRORNA prosystemin	TomP#	1.13206	1.04606
41	Cluster 1	Solyc04g071890.4.1	Peroxidase	POD	1.12396	1.04712
42	Cluster 1	Solyc10g049620.2.1	Progesterone 5-beta-reductase 4	5β-POR	1.12689	1.05358
43	Cluster 1	Solyc01g098000.3.1	Elongation factor 1-delta	eEF1d	1.1416	1.0253
44	Cluster 1	Solyc03g115700.3.1	SNF1-related protein kinase	SnRK	1.10583	1.02585
45	Cluster 1	Solyc08g068400.4.1	Alpha/beta-Hydrolases superfamily protein	ABH#	1.10248	1.03498
46	Cluster 1	Solyc11g071620.3.1	Aldehyde oxidase 1	AOX1	1.10623	1.03253
47	Cluster 1	Solyc07g043420.3.1	2-oxoglutarate-dependent dioxygenase 2	2OGDD2	1.20795	0.954961
48	Cluster 1	Solyc10g085920.3.1	UDP-glucuronic acid decarboxylase.1	UXS1	1.22326	1.03864
49	Cluster 1	Solyc09g007630.3.1	P58IPK	P58IPK	1.28671	1.04185
50	Cluster 1	Solyc03g117980.3.1	Whitefly-induced gp91-phox	Wfi1	1.05267	1.29466
51	Cluster 1	Solyc08g077440.3.1	Lon protease homolog	LonP	1.03371	1.27702
52	Cluster 1	Solyc08g080940.3.1	Glutathione peroxidase like encoding 1	GPX	1.02962	1.29582
53	Cluster 1	Solyc01g095620.3.1	Glycosyltransferase	GTase2	1.04867	1.26032
54	Cluster 1	Solyc01g105560.3.1	GTP cyclohydrolase II/3,4-dihydroxy-2-butanone 4-phosphate synthase	DHBPS	1.01562	1.26116
55	Cluster 1	Solyc03g117950.3.1	ATP-dependent Clp protease ATP-binding subunit-like protein chloroplastic	ClpB	1.05757	1.34884
56	Cluster 1	Solyc09g089720.4.1	2-oxoglutarate (2OG) and Fe(II)-dependent oxygenase superfamily protein	2OGX	1.08726	1.34367
57	Cluster 1	Solyc04g080850.3.1	Thioredoxin	Trx	1.08461	1.37163
58	Cluster 1	Solyc10g086180.2.1	Phenylalanine ammonia-lyase	PAL	1.09985	1.37387
59	Cluster 1	Solyc07g019460.3.1	NADPH--cytochrome P450 reductase	CPR	1.13219	1.23617
60	Cluster 1	Solyc04g074480.3.1	DAHP synthase 2 precursor	DAHPS2	1.13457	1.30933
61	Cluster 1	Solyc06g150137.1.1	Cytochrome P450	CYP4503	1.1359	1.2763
62	Cluster 1	Solyc07g043320.3.1	Myosin heavy chain%2C embryonic smooth protein	MHC	1.15425	1.27788
63	Cluster 1	Solyc04g009420.3.1	PsbP domain-containing protein	PPD	0.926599	1.2609
64	Cluster 1	Solyc07g007870.3.1	12-oxophytodienoate reductase 3	OPR3	0.965686	1.18452
65	Cluster 1	Solyc06g068090.3.1	Phospholipase PLDa1	PLD1	1.01126	1.1679
66	Cluster 1	Solyc06g081980.1.1	Pyridoxal 5'-phosphate synthase pdxS subunit	pdxS	1.01483	1.2008
67	Cluster 1	Solyc11g011220.2.1	transmembrane protein (Protein of unknown function DUF2359)	TP	1.00872	1.10642
68	Cluster 1	Solyc02g069260.3.1	Argonaute2a	AGO2a	1.0122	1.13484
69	Cluster 1	Solyc01g091880.3.1	ATPase	ATPase	1.01338	1.12108
70	Cluster 1	Solyc09g091750.3.1	26S proteasome non-ATPase regulatory subunit.1	PSMD1	1.01982	1.12566
71	Cluster 1	Solyc02g072130.3.1	Protein transport protein Sec.1	Sec1	0.972935	1.10201
72	Cluster 1	Solyc09g011730.5.1	Nuclear transport factor 2 (NTF2) family protein	NTF22	0.972184	1.11613
73	Cluster 1	Solyc12g100200.2.1	Selenoprotein O	SelO	0.984733	1.1204
74	Cluster 1	Solyc11g007680.2.1	Hypothetical protein, no putative conserved domains have been detected	/	0.972154	1.13289
75	Cluster 1	Solyc12g036170.2.1	Photosynthetic NDH subcomplex B 4	PNSB4	0.982313	1.13371
76	Cluster 1	Solyc12g009020.2.1	MAP kinase kinase 1	MEK1	1.04087	1.1001
77	Cluster 1	Solyc09g059310.3.1	Nuclear transport factor 2 (NTF2) family protein with RNA binding (RRM-RBD-RNP motifs) domain-containing protein	NTF21	1.04653	1.10057
78	Cluster 1	Solyc04g007120.4.1	Ubiquitin receptor RAD23c	RAD23c	1.04647	1.10587
79	Cluster 1	Solyc12g056830.1.1	ATP synthase subunit delta, chloroplastic-like	ATPD	1.05947	1.10166
80	Cluster 1	Solyc03g096000.3.1	Clathrin heavy chain	CHC	1.04518	1.11419
81	Cluster 1	Solyc05g056250.3.1	Aspartate--tRNA ligase, cytoplasmic	AspRS	1.05361	1.11668
82	Cluster 1	Solyc01g111780.5.1	Transportin-1	TRN1	1.07504	1.10846
83	Cluster 1	Solyc01g088480.3.1	UMP-CMP kinase	UMK	1.0801	1.11072
84	Cluster 1	Solyc02g070650.2.1	60S ribosomal protein L18a	RPL18A	1.09881	1.10097
85	Cluster 1	Solyc05g005800.5.1	Threonine--tRNA ligase, cytoplasmic	ThrRS	1.09036	1.11562
86	Cluster 1	Solyc11g069090.2.1	ATP-binding ABC transporter	ABCT	1.09364	1.11651
87	Cluster 1	Solyc07g054190.4.1	Riboflavin synthase	RibE	1.07201	1.12912
88	Cluster 1	Solyc04g064930.3.1	Thioredoxin-dependent peroxiredoxin	Prx	1.06094	1.12431
89	Cluster 1	Solyc06g084520.3.1	Cul1	Cul1	1.06382	1.13123
90	Cluster 1	Solyc01g107330.5.1	SWIB domain-containing protein	SWIB	1.08638	1.13553
91	Cluster 1	Solyc05g012480.4.1	Mitochondrial processing peptidase	MPP	1.07649	1.14695
92	Cluster 1	Solyc12g015880.2.1	Heat shock protein 90-1	HSP90-1	1.03959	1.13404
93	Cluster 1	Solyc05g055730.4.1	Methylenetetrahydrofolate reductase	MTHFR	1.02577	1.14388
94	Cluster 1	Solyc10g084050.2.1	Cell division cycle protein 48-like protein	CDC48	1.05544	1.15586
95	Cluster 1	Solyc04g074380.4.1	Glycosyltransferase	GTase1	1.06441	1.15587
96	Cluster 1	Solyc02g091100.3.1	2-hydroxyacyl-CoA lyase	HACL1	1.04502	1.15827
97	Cluster 1	Solyc02g087240.4.1	NADH dehydrogenase [ubiquinone] flavoprotein 1, mitochondrial	NDUFV1	1.04001	1.17006
98	Cluster 1	Solyc03g113220.3.1	Hypersensitive-induced response protein	HIR	1.03563	1.1971
99	Cluster 1	Solyc03g114950.2.1	ABC transporter B family member 27	ABCT-B27	1.04896	1.21346
100	Cluster 1	Solyc08g079660.3.1	Clp protease-related protein, chloroplastic	ClpP	1.08246	1.18328
101	Cluster 1	Solyc04g078290.5.1	Cytochrome P450	CYP4502	1.08611	1.18383
102	Cluster 1	Solyc10g083970.1.1	S-adenosylmethionine synthase	MAT	1.05696	1.18706
103	Cluster 1	Solyc01g098610.4.1	Glutathione synthetase 2	GS2	1.0603	1.18707
104	Cluster 1	Solyc06g065990.1.1	ATP synthase subunit b', chloroplastic	ATPB	1.06898	1.19463
105	Cluster 1	Solyc11g066890.1.1	Arogenate dehydratase	ADT	1.06346	1.19756
106	Cluster 2	Solyc07g061900.3.1	50S ribosomal protein L4	RPL4	1.22648	0.683055
107	Cluster 2	Solyc12g006460.2.1	Cytochrome P450	CYP4501	1.03665	0.721845
108	Cluster 2	Solyc04g081570.3.1	Heat shock protein 90	Hsp90	1.04943	0.725211
109	Cluster 2	Solyc04g008460.4.1	Ribosomal protein L15	RPL15	1.15326	0.883976
110	Cluster 2	Solyc02g065170.3.1	L-ascorbate oxidase-like protein	ASO	1.13377	0.927472
111	Cluster 2	Solyc05g009220.3.1	Glutamine--tRNA ligase	GlnRS	1.08949	0.9
112	Cluster 2	Solyc03g083430.3.1	Splicing factor SF3a60 homolog	SF3a60	1.0921	0.901698
113	Cluster 2	Solyc09g075430.3.1	Ribosomal protein L19	RPL191	1.15074	0.799938
114	Cluster 2	Solyc00g500055.1.1	30S ribosomal protein S14, chloroplastic	RPS14	1.06603	0.84297
115	Cluster 2	Solyc06g051400.3.1	Omega-3 fatty acid desaturase	FAD	1.08679	0.863298
116	Cluster 2	Solyc09g091070.3.1	Malate dehydrogenase	MDH	1.10158	0.865317
117	Cluster 2	Solyc03g112850.3.1	60S ribosomal protein L44	RPL44	1.02231	0.902167
118	Cluster 2	Solyc08g005070.4.1	Arf GTPase activating protein	GAP	1.02549	0.905401
119	Cluster 2	Solyc03g117360.4.1	TOPLESS1	TPL	1.03826	0.901606
120	Cluster 2	Solyc11g012670.1.1	Pentatricopeptide repeat-containing protein	PPR	1.04665	0.906709
121	Cluster 2	Solyc01g100760.2.1	DUF538 domain-containing protein	DUF538	1.01199	0.87918
122	Cluster 2	Solyc04g081870.5.1	Expansin	EXP	1.0205	0.879922
123	Cluster 2	Solyc01g074030.3.1	Beta-glucosidase	BG	1.00776	0.887352
124	Cluster 2	Solyc05g009930.3.1	Protein CHUP1, chloroplastic	CHUP1	1.01951	0.890081
125	Cluster 2	Solyc10g076350.2.1	Macrophage migration inhibitory factor	MIF	0.992776	0.890704
126	Cluster 2	Solyc05g047520.4.1	Helicase	DHX	0.998999	0.895597
127	Cluster 2	Solyc05g025810.3.1	Strictosidine synthase	STR	1.00995	0.906611
128	Cluster 2	Solyc01g067890.4.1	1-D-deoxyxylulose 5-phosphate synthase	DXS	0.994849	0.906954
129	Cluster 2	Solyc09g083380.5.1	Histone H1	H1	1.03354	0.805956
130	Cluster 2	Solyc06g007760.4.1	Ycf54-like protein	Ycf54	0.987036	0.777549
131	Cluster 2	Solyc06g069090.3.1	40S ribosomal protein S7	RPS7	0.977549	0.805218
132	Cluster 2	Solyc10g051373.1.1	RNA-binding protein	RBP1	1.02032	0.851064
133	Cluster 2	Solyc10g081240.3.1	GrpE protein homolog	GrpEL	1.0134	0.837856
134	Cluster 2	Solyc06g009210.5.1	Ribosomal protein L19	RPL192	0.998048	0.842876
135	Cluster 2	Solyc10g083490.3.1	Cell division protein FtsZ	FtsZ	0.980592	0.851734
136	Cluster 2	Solyc01g104950.5.1	Beta-D-xylosidase 4	BXL4	0.981732	0.854803
137	Cluster 2	Solyc01g099410.3.1	Histone H2A	H2A3	0.966732	0.848663
138	Cluster 2	Solyc11g066250.2.1	Carboxypeptidase	CP1	0.969939	0.858282
139	Cluster 2	Solyc10g080520.3.1	E3 ubiquitin-protein ligase CHFR	CHFR	0.99778	0.856962
140	Cluster 2	Solyc04g082140.3.1	pectinesterase	PE	0.994195	0.869397
141	Cluster 2	Solyc03g025850.3.1	remorin 1	REM1	0.986218	0.870833
142	Cluster 2	Solyc08g082170.4.1	Pectin lyase-like superfamily protein	PLL	0.942956	0.809014
143	Cluster 2	Solyc08g067030.3.1	DUF642 domain-containing protein	DUF642	0.929477	0.832972
144	Cluster 2	Solyc11g056680.1.1	Leucine-rich repeat receptor-like protein	LRR-RLK	0.931476	0.821646
145	Cluster 2	Solyc06g076780.3.1	Glycosyl hydrolase family protein	GH1	0.927583	0.822337
146	Cluster 2	Solyc05g005490.4.1	Carbonic anhydrase	CA	0.988747	0.826642
147	Cluster 2	Solyc00g500075.1.1	30S ribosomal protein S11, chloroplastic	RPS11	0.981091	0.8354
148	Cluster 2	Solyc06g068140.3.1	Methyl-CpG-binding domain-containing protein .1	MBD	0.954545	0.824351
149	Cluster 2	Solyc03g063200.3.1	Zinc finger transcription factor 25	ZF-TF25	0.96856	0.833173
150	Cluster 3	Solyc06g082150.4.1	6-phosphofructo-2-kinase/fructose-2, 6-bisphosphatase	FKFBP	0.812176	0.677587
151	Cluster 3	Solyc01g098950.3.1	Glyceraldehyde-3-phosphate dehydrogenase	GAPDH	0.814032	0.721893
152	Cluster 3	Solyc07g041720.1.1	Germin-like protein	GLP	0.816069	0.729412
153	Cluster 3	Solyc02g087400.1.1	Ankyrin repeat-containing protein	ANKRD	0.880745	0.768699
154	Cluster 3	Solyc11g073250.2.1	Histone H2A	H2A2	0.885271	0.773023
155	Cluster 3	Solyc09g074940.3.1	(DB240) meloidogyne-induced giant cell protein	MI-GCP#	0.93672	0.749257
156	Cluster 3	Solyc02g093640.3.1	Very-long-chain 3-oxoacyl-CoA reductase	KCR	0.931637	0.779225
157	Cluster 3	Solyc01g095200.3.1	Proteinase inhibitor 2	PI2	0.94305	0.698337
158	Cluster 3	Solyc09g010400.3.1	Histone H2A	H2A1	0.877698	0.720024
159	Cluster 3	Solyc03g123410.1.1	Germin-like protein.1	GLP1	0.891267	0.739445
160	Cluster 3	Solyc08g023660.3.1	Kirola	Kirola	0.87571	0.742271
161	Cluster 3	Solyc04g071350.3.1	Exocyst complex component SEC5B	SEC5B	0.835549	0.783308
162	Cluster 3	Solyc03g117040.3.1	XH/XS domain-containing protein	FDM	0.819662	0.795084
163	Cluster 3	Solyc08g005800.4.1	Pectin acetylesterase	PAE	0.907592	0.825762
164	Cluster 3	Solyc05g014050.3.1	ALBINO3-like protein 1, chloroplastic	ALB4	0.921053	0.840501
165	Cluster 3	Solyc12g017460.1.1	GDSL esterase/lipase At5g03980-like	GEL	0.914638	0.846665
166	Cluster 3	Solyc11g068510.2.1	Copper ion binding protein	CBP	0.883714	0.833333
167	Cluster 3	Solyc05g009470.4.1	Glycoside hydrolase family .1	GH2	0.894587	0.842039
168	Cluster 3	Solyc04g015750.3.1	CobN/magnesium chelatase	CobN	0.900149	0.854247
169	Cluster 3	Solyc02g089065.1.1	Protein SPIRA.1	SPIRA1	0.893488	0.849665
170	Cluster 3	Solyc08g067100.2.1	Eukaryotic aspartyl protease family protein	ASP1	0.896215	0.851648
171	Cluster 3	Solyc10g074590.2.1	Pantothenate kinase	PANK	0.868822	0.884686
172	Cluster 3	Solyc09g083150.5.1	NADH dehydrogenase-like complex N	NDH-N	0.834032	0.859796
173	Cluster 3	Solyc02g081200.1.1	Octicosapeptide/Phox/Bem1p (PB1) domain-containing protein / tetratricopeptide repeat (TPR)-containing protein	PB1/TPR	0.85732	0.852357
174	Cluster 3	Solyc02g064940.1.1	Leucine-rich repeat family protein	LRR	0.861751	0.863902
175	Cluster 3	Solyc02g090090.3.1	Ethylene responsive proteinase inhibitor 1	ERI	0.860834	0.869552
176	Cluster 3	Solyc02g092670.1.1	Subtilisin-like protease	SBT	0.868816	1.00543
177	Cluster 3	Solyc02g078940.3.1	Oxidoreductase, zinc-binding dehydrogenase family protein ZBD#	ZBD#	0.90668	1.00098
178	Cluster 3	Solyc09g082730.5.1	NAD(P)-linked oxidoreductase, aldo/keto reductase family protein	AKR	0.897494	0.986504
179	Cluster 3	Solyc12g044400.3.1	ATP-dependent zinc metalloprotease FtsH	FtsH	0.909939	0.986812
180	Cluster 3	Solyc11g065240.2.1	Saccharopine dehydrogenase	SDH	0.904656	0.97736
181	Cluster 3	Solyc02g086520.3.1	Proline-rich receptor-like kinase, putative (DUF1421)	PERK	0.907125	0.976463
182	Cluster 3	Solyc12g049280.3.1	NAD(P)-binding Rossmann-fold superfamily protein	NB-RFP2#	0.9076	0.944497
183	Cluster 3	Solyc06g071720.1.1	60S ribosomal protein L27a	RPL27A	0.906002	0.955859
184	Cluster 3	Solyc06g007980.4.1	Sterol 3-beta-glucosyltransferase	SGT	0.908946	0.961477
185	Cluster 3	Solyc06g035870.3.1	Membrane steroid-binding protein	MSBP	0.865337	0.937344
186	Cluster 3	Solyc09g010370.3.1	Rab family GTPase	Rab	0.877942	0.960151
187	Cluster 3	Solyc04g080900.3.1	GTPase OBG	OBG	0.886839	0.937577
188	Cluster 3	Solyc11g065740.2.1	Chaperonin-like RbcX	RbcX	0.891269	0.944174
189	Cluster 3	Solyc05g006070.4.1	RNA-binding (RRM/RBD/RNP motifs) family protein	RBP2	0.883105	0.909893
190	Cluster 3	Solyc01g010640.3.1	NAD(P)-linked oxidoreductase superfamily protein	NL-OR#	0.8884	0.921408
191	Cluster 3	Solyc07g061790.3.1	Heme-binding protein 2-like	HBP2	0.899849	0.900151
192	Cluster 3	Solyc10g081120.3.1	alpha-L-arabinofuranosidase	Afase	0.907784	0.922788
193	Cluster 3	Solyc11g008630.3.1	HXXXD-type acyl-transferase family protein	H-AT	0.917056	0.872778
194	Cluster 3	Solyc09g082520.3.1	40S ribosomal protein S3a	RPS3A	0.910875	0.874196
195	Cluster 3	Solyc02g082800.3.1	Ubiquitin domain-containing protein DSK2b	DSK2b	0.907331	0.878134
196	Cluster 3	Solyc06g066030.4.1	Protein WVD2-like.1	WDL1	0.924684	0.889241
197	Cluster 3	Solyc02g087150.3.1	Heavy metal transport/detoxification superfamily protein	HIPP	0.930857	0.894324
198	Cluster 3	Solyc04g015340.3.1	Carboxypeptidase	CP2	0.933705	0.887856
199	Cluster 3	Solyc10g008520.3.1	Auxin-responsive GH3 family protein	GH3	0.930386	0.888993
200	Cluster 3	Solyc10g085020.3.1	Tubulin beta chain	TubB	0.92481	0.898311
201	Cluster 3	Solyc01g005985.2.1	Bifunctional inhibitor/lipid-transfer protein/seed storage 2S albumin superfamily protein	LTP	0.915431	0.898706
202	Cluster 3	Solyc03g121540.3.1	Beta-galactosidase 3	BGAL3	0.915109	0.899905
203	Cluster 3	Solyc01g110390.2.1	NADH dehydrogenase [ubiquinone].1	NDU1	0.927719	0.90868
204	Cluster 3	Solyc03g117430.3.1	Cobalamin biosynthesis protein CobW	CobW	0.915734	0.909826
205	Cluster 3	Solyc11g072490.2.1	Interactor of constitutive active ROPs-like protein	ICR	0.931013	0.862339
206	Cluster 3	Solyc01g096450.5.1	#N/A	#N/A	#N/A	#N/A
207	Cluster 3	Solyc02g072160.4.1	NAD(P)-binding Rossmann-fold superfamily protein	NB-RFP1#	0.938673	0.875469
208	Cluster 3	Solyc01g111530.3.1	E3 ubiquitin-protein ligase UPL3	UPL3	0.947335	0.879255
209	Cluster 3	Solyc10g008950.3.1	Guanylate-binding family protein	GBP	0.946106	0.88301
210	Cluster 3	Solyc08g082410.4.1	LOW protein: zinc finger CCCH domain protein	ZC3H	0.948187	0.885039
211	Cluster 3	Solyc03g071620.2.1	Histone H2B	H2B	0.958759	0.87166
212	Cluster 3	Solyc12g096300.2.1	40S ribosomal protein S6	RPS6	0.962111	0.869495
213	Cluster 3	Solyc01g068590.4.1	Metal ion-binding protein	MBP	0.960816	0.870142
214	Cluster 3	Solyc03g119130.3.1	HMG-Y-related protein A	HMGA	0.949179	0.864583
215	Cluster 3	Solyc06g030570.3.1	Dual-specificity RNA methyltransferase RlmN	RlmN	0.95487	0.864935
216	Cluster 3	Solyc04g080190.3.1	Outer envelope pore protein 24, chloroplastic	OEP24	0.9548	0.903002
217	Cluster 3	Solyc07g064970.4.1	65-kDa microtubule-associated protein 1-like	MAP65-1	0.954397	0.908143
218	Cluster 3	Solyc09g092270.3.1	Transferase	Transferase	0.950313	0.893437
219	Cluster 3	Solyc06g006000.3.1	Maternal effect embryo arrest 59	MEE59	0.941027	0.89981
220	Cluster 3	Solyc01g014850.4.1	Zinc finger transcription factor 7	ZF-TF7	0.939922	0.90084
221	Cluster 3	Solyc12g099960.1.1	Ribosomal protein-like protein	RPL	0.972848	0.900662
222	Cluster 3	Solyc02g087930.3.1	60S ribosomal protein L34	RPL34	0.97636	0.907707
223	Cluster 3	Solyc06g064470.5.1	60S ribosomal protein L7a	RPL7A	0.976797	0.908497
224	Cluster 3	Solyc09g005720.3.1	60S ribosomal protein L23a	RPL23A	0.974392	0.881686
225	Cluster 3	Solyc03g065250.4.1	Fatty acid hydroxylase superfamily	FAH	0.971355	0.89057
a The oder of the results from hierarchical clustering analysis of differentially regulated proteins. b The cluster of the hierarchical clustering analysis results. c Accession number from ITAG 4.1 protein database from the Sol Genomics Network. d The name of the proteins. e The abbreviations for the protein names. The abbreviations marked with a pound (#) are defined by us. f The fold change of …
