# Supplementary material for: Integrative Proteomic and Phosphoproteomic Analyses of Pattern- and Effector-Triggered Immunity in Tomato
Source: Front Plant Sci. 2021 Dec 3;12:768693. doi: 10.3389/fpls.2021.768693 (PMC8677958; doi:10.3389/fpls.2021.768693)
Supplement: Supplementary file 8 [file Table_5.XLSX]

## Sheet: PP-Table S6 -顺序调整后-终
Supplementary Table S5. Hierarchical clustering analysis of differentially regulated phosphoproteins.
Order (a)	Cluster (b)	Accession No(c)	Protein name (d)	Abbreviation (e)	Phosphosite (f)	Phosphorylation level (g)
						PTI/CK ratio	ETI/CK ratio
1	Cluster I	Solyc05g009930.3.1	Hydroxyproline-rich glycoprotein family protein	CHUP1	S525	0.977933	0.660279
2	Cluster I	Solyc06g007980.4.1	UDP-Glycosyltransferase superfamily protein	UGT	T/S	0.919806	0.695491
3	Cluster I	Solyc02g077880.3.1	Dormancy-associated protein-like 1	DRM/ARP	S358	0.703562	0.589313
4	Cluster I	Solyc08g042050.3.1	DEAD box RNA helicase (RH3)	DEAD25	S596	0.67215	0.81698
5	Cluster I	Solyc06g065190.1.1	TCP family transcription factor	TCP13	S55	0.879706	0.775635
6	Cluster I	Solyc06g062800.5.1	Eukaryotic translation initiation factor 4A1	eIF4A	S79	0.858137	0.793172
7	Cluster I	Solyc09g064630.3.1	Tetratricopeptide repeat (TPR)-like superfamily	TPR4	S18	0.899149	0.798299
8	Cluster I	Solyc10g006050.3.1	RNA-binding (RRM/RBD/RNP motifs) family protein	RBP1	S144	0.881361	0.824341
9	Cluster I	Solyc09g008240.3.1	ATP binding cassette subfamily B1	ABCT	S679	0.877148	0.81071
10	Cluster I	Solyc11g072340.2.1	Arginine/serine-rich splicing factor 35	RS401	S248	0.765612	0.816652
11	Cluster I	Solyc09g074940.3.1	Translocon at the outer envelope membrane of chloroplasts	MI-GCP#	S282	0.807769	0.791891
12	Cluster I	Solyc04g078750.3.1	Transmembrane protein	LEA	S180	0.813836	0.825713
13	Cluster I	Solyc03g026240.4.1	Arginine/serine-rich splicing factor 35	RS402	S195	0.809855	0.814692
14	Cluster I	Solyc09g074940.3.1	Translocon at the outer envelope membrane of chloroplasts	MI-GCP#	S370	0.786872	0.721499
15	Cluster I	Solyc11g072340.2.1	Arginine/serine-rich splicing factor 35	RS401	S144	0.84734	0.743047
16	Cluster I	Solyc06g068240.3.1	Inorganic H pyrophosphatase family protein	AVP	S	0.858665	0.885302
17	Cluster I	Solyc02g089800.3.1	Little nuclei1	NMCP1	S9	0.829376	0.903767
18	Cluster I	Solyc05g013560.3.1	Hypothetical protein	SRP	S525	0.833178	0.91441
19	Cluster I	Solyc02g031860.3.1	Kinase superfamily with octicosapeptide/Phox/Bem1p	MAP3K12	S627	0.827334	1.01242
20	Cluster I	Solyc07g049720.4.1	DNA topoisomerase I alpha	PSBR	T432	0.789293	0.932773
21	Cluster I	Solyc05g009930.3.1	Hydroxyproline-rich glycoprotein family protein	CHUP1	T375	0.80821	0.967159
22	Cluster I	Solyc10g076870.2.1	RNA-binding (RRM/RBD/RNP motifs) family protein	RBP2	S477	0.815627	0.93916
23	Cluster I	Solyc11g010560.3.1	Kinesin like protein for actin based chloroplast	Kinesin	T370	0.820913	0.932993
24	Cluster I	Solyc08g083040.4.1	Protein kinase superfamily protein	fray2	S863	1.003	0.791954
25	Cluster I	Solyc12g006990.2.1	NSP (nuclear shuttle protein)-interacting GTPase	GAP1	S694	1.01869	0.831495
26	Cluster I	Solyc06g073540.4.1	Argonaute family protein	AGO4B	S729	0.934863	0.77894
27	Cluster I	Solyc11g071950.3.1	Ubiquitin carboxyl-terminal hydrolase	UCH	S333	0.973411	0.81632
28	Cluster I	Solyc10g076990.3.1	ARF GAP-like zinc finger-containing protein ZIGA4	ZIGA4	T580	0.952289	0.837656
29	Cluster I	Solyc01g088700.4.1	Eukaryotic translation initiation factor 4G	eIF4G	S142	0.931108	0.862217
30	Cluster I	Solyc01g097770.4.1	Phototropin 2	PHOT2	S675	0.94232	0.882048
31	Cluster I	Solyc10g006330.3.1	Plastid movement impaired1	PMI1	S327	0.933185	0.905186
32	Cluster I	Solyc06g005710.3.1	Plastid transcriptionally active 16	TIC62	S335	1.02192	0.900033
33	Cluster I	Solyc12g009590.2.1	Methyl-CPG-binding domain 11	MBD1	S214/S225	0.982799	0.879921
34	Cluster I	Solyc11g040370.2.1	KH domain-containing protein	KH	S100	0.967132	0.906047
35	Cluster I	Solyc06g076790.1.1	Thylakoid soluble phosphoprotein	TSP9	T29	0.776609	0.54998
36	Cluster I	Solyc06g005710.3.1	Plastid transcriptionally active 16	TIC62	S29	0.946733	0.82843
37	Cluster I	Solyc02g078120.2.1	Eukaryotic translation initiation factor 3 subunit	eIF3D	S33	0.916047	0.879182
38	Cluster II	Solyc09g007850.3.1	RNA-binding (RRM/RBD/RNP motifs) family protein	RBP	S213	0.827551	1.19856
39	Cluster II	Solyc02g088260.3.1	Glycine-rich protein	GRP	S93	0.823276	1.22234
40	Cluster II	Solyc10g018350.2.1	Plant VAP homolog 12	VAP1-4	S185	0.919958	1.13236
41	Cluster II	Solyc02g092160.3.1	BSD domain-containing protein	BSDC	S185	0.961202	1.17197
42	Cluster II	Solyc05g018340.4.1	RNA-binding protein-like protein	ZRANB2	S185	0.926066	1.18054
43	Cluster II	Solyc07g043420.3.1	2-oxoglutarate (2OG) and Fe(II)-dependent oxygenase	2OGDD2	S52	0.794107	1.45207
44	Cluster II	Solyc08g076920.3.1	ARF-GAP domain 9	GAP2	S	0.868683	1.29502
45	Cluster II	Solyc06g007980.4.1	UDP-Glycosyltransferase superfamily protein	UGT	S1427	0.933775	1.27605
46	Cluster II	Solyc05g050630.5.1	Tetratricopeptide repeat (TPR)-like superfamily	TPR2	S1302	0.928598	1.27847
47	Cluster II	Solyc01g088370.3.1	Translation initiation factor 3B1	eIF3B	S342	0.886172	1.40882
48	Cluster II	Solyc06g066620.4.1	CURVATURE THYLAKOID protein	CURT1C	S342	0.910315	1.29777
49	Cluster III	Solyc06g083390.4.1	RPM1 interacting protein 4	RIN4	T1291/S1305	1.45855	1.37863
50	Cluster III	Solyc08g069231.1.1	Arabinose kinase	ARA1	S90	1.15186	1.06646
51	Cluster III	Solyc11g010560.3.1	Kinesin like protein for actin based chloroplast	Kinesin	S1293	1.01454	1.15356
52	Cluster III	Solyc08g080410.3.1	Ubiquitin-like superfamily protein	PUX8	T1340	1.03835	1.12175
53	Cluster III	Solyc09g092130.3.1	Sucrose phosphate synthase 3F	SPS	S1323	1.03745	1.14238
54	Cluster III	Solyc06g065580.3.1	Uridine kinase/uracil phosphoribosyltransferase	UDK	S107	1.03422	1.14525
55	Cluster III	Solyc08g081320.3.1	Adaptin family protein	AP	S489	1.07314	1.14019
56	Cluster III	Solyc02g090190.1.1	Pyridoxal phosphate (PLP)-dependent transferases	MOCOS	S553	1.11289	1.15015
57	Cluster III	Solyc04g072670.4.1	SAP domain-containing protein	ACIN1	S563	1.17336	1.33926
58	Cluster III	Solyc09g010130.4.1	Sorting nexin 1	SNX1	S763	1.19641	1.34791
59	Cluster III	Solyc12g006990.2.1	NSP (nuclear shuttle protein)-interacting GTPase	GAP1	S171	1.14882	1.22574
60	Cluster III	Solyc01g099360.3.1	Tudor/PWWP/MBT superfamily protein	TPM#	S160	1.13262	1.26233
61	Cluster III	Solyc07g064970.4.1	Microtubule-associated proteins 65-1	MAP65-1	S288	1.12795	1.26556
62	Cluster III	Solyc07g006030.4.1	Tetratricopeptide repeat (TPR)-like superfamily	TPR3	T146	1.13807	1.29103
63	Cluster III	Solyc04g007230.3.1	Regulator of Vps4 activity in the MVB pathway protein	/	S183	1.01832	1.38282
64	Cluster III	Solyc05g015920.3.1	GYF domain-containing protein	GYF	S59	1.07409	1.45444
65	Cluster III	Solyc03g025280.4.1	RNA recognition motif (RRM)-containing protein	RRM	S686	1.05042	1.47075
66	Cluster III	Solyc02g088260.3.1	Glycine-rich protein	GRP	S243	0.999604	1.30983
67	Cluster III	Solyc10g080520.3.1	Zinc ion binding protein	CHFR	S220	0.99208	1.2803
68	Cluster III	Solyc08g082590.3.1	Glutaredoxin family protein	Grx	S52/S77	0.994648	1.29281
69	Cluster III	Solyc09g082780.3.1	Aluminum induced protein with YGL and LRDR motifs	AILP1	S87	1.07159	1.22399
70	Cluster III	Solyc01g095900.4.1	Tetratricopeptide repeat (TPR)-like superfamily	TPR1	S82/S87	1.02947	1.20774
71	Cluster III	Solyc12g008750.3.1	U2 snRNP auxilliary factor%2C large subunit%2C	U2AF	S147	1.00364	1.2306
72	Cluster III	Solyc07g006030.4.1	Tetratricopeptide repeat (TPR)-like superfamily	TPR3	S423	1.51208	2.84058
73	Cluster III	Solyc09g007850.3.1	RNA-binding (RRM/RBD/RNP motifs) family protein	RBP	S46	0.903005	2
74	Cluster III	Solyc06g068230.4.1	Tetratricopeptide repeat (TPR)-like superfamily	TPR5	S119	1.38869	2.07804
75	Cluster III	Solyc01g097770.4.1	Phototropin 2	PHOT2	T/S	1.11194	2.053
76	Cluster III	Solyc07g006030.4.1	Tetratricopeptide repeat (TPR)-like superfamily	TPR6	S72	1.21735	2.40878
77	Cluster III	Solyc07g006030.4.1	Tetratricopeptide repeat (TPR)-like superfamily	TPR6	T48	2.4135	5.48099
78	Cluster III	Solyc02g081810.5.1	Homologue of NAP57	CBF5	S25	1.1912	1.3796
79	Cluster III	Solyc05g018300.3.1	Protein phosphatase 2C and cyclic nucleotide-binding/kinase	PP2C	S348	1.14485	1.28932
a The oder of the results from hierarchical clustering analysis of differentially regulated proteins. b The cluster of the hierarchical clustering analysis results. c Accession number from ITAG 4.1 protein database from the Sol Genomics Network. d The name of the protein. e The abbreviations for the protein names. The abbreviations marked with a pound (#) are defined by us. f The identified phosp…
