# Supplementary material for: Integrative Proteomic and Phosphoproteomic Analyses of Pattern- and Effector-Triggered Immunity in Tomato
Source: Front Plant Sci. 2021 Dec 3;12:768693. doi: 10.3389/fpls.2021.768693 (PMC8677958; doi:10.3389/fpls.2021.768693)
Supplement: Supplementary file 9 [file Table_6.XLSX]

## Sheet: sheet 1
Supplementary Table S6. GO enrichment analysis of the functional modules extracted from PPI network.
Differentially regulated protein/phosphoproteins	MCODE	Proteins in the MCODE	Numbers of the proteins in the MCODE	Functional pathways
DR proteins	MCODE_1	RAD23c, RPL34, Sec1, eEF, RPS6, RPL27A, RPL18A, RPL15, DSK2b, RPL44, RPL7A, GlnRS, RPL4, RPS3A, RPL23A, RPL191, RPS11, eEF1d, RPL192, RPS7,	20	Ath03010:Ribosome, GO:0022613:ribonucleoprotein complex biogenesis, Ath04141:Protein processing in endoplasmic reticulum
	MCODE_2	SIT4, MAP65-1, UPL3, SWIB, WDL1,	5	/
	MCODE_3	H2A3, H2A1, H2B, ERI, TRN1, H2A2,	6	GO:0006325:chromatin organization, GO:0034622:cellular protein-containing complex assembly
	MCODE_4	CS, Ycf54, PPDK, NDU1, MPP, NDUFV1, HIPP, NB-RFP1#, PNSB4, NADP-ME, DXS , SK, PDHA1,	13	GO:0006090:pyruvate metabolic process, GO:0022900:electron transport chain
	MCODE_5	HSP90-1, P58IPK, Hsp70, GrpEL,	4	GO:0006457:protein folding, Ath04141:Protein processing in endoplasmic reticulum
	MCODE_6	ADT, TAT, PAL1, PAL2,	4	GO:0006558:L-phenylalanine metabolic process
	MCODE_7	NDH-N, NL-OR#, PPD,	3	/
DR phosphoproteins	MCODE_1	CURT1C, CBF5, eIF3D, eIF3B, TIC62, TSP9, PP2C,	7	/
