# Supplementary material for: Integrative Proteomic and Phosphoproteomic Analyses of Pattern- and Effector-Triggered Immunity in Tomato
Source: Front Plant Sci. 2021 Dec 3;12:768693. doi: 10.3389/fpls.2021.768693 (PMC8677958; doi:10.3389/fpls.2021.768693)
Supplement: Supplementary file 10 [file Table_7.XLSX]

## Sheet: motif-20210827
Supplementary Table S7. The detailed information of the motifs extracted from differentially regulated phosphosites.
Motif Logo (a)	Mod (b)	Motif (c)	Score (d)	FG (e)	BG (f)	Fold Enrichment (g)	Unadjusted p-value (h)	Tests (i)	Adjusted p-value (j)	Motif Occurrences (k)	Information of the phosphoproteins that included the modified peptides (l)
											Protein accession	Abbreviation	Protein description	Position	Amino acid
	S	xxxxxx_S_Pxxxxx	32.31	41/68	4/68	10.3	2.6e-12	1	2.6e-12	RSLGGASPGRMSM	Solyc05g009930.3.1	CHUP1	Hydroxyproline-rich glycoprotein family protein	477	S
										PSENPQSPSDQPK	Solyc06g007980.4.1	UGT	UDP-Glycosyltransferase superfamily protein	87	S
										KPEEIGSPRYGAA	Solyc11g072340.2.1	RS401	Arginine/Serine-rich splicing factor 35	327	S
										TTAASTSPSSSSA	Solyc06g065190.1.1	TCP13	TCP family transcription factor	171	S
										SPGRHGSPPNETD	Solyc06g073540.4.1	AGO4B	Argonaute family protein	160	S
										RYGAAESPLPERH	Solyc11g072340.2.1	RS401	Arginine/serine-rich splicing factor 35	335	S
										RGYVGNSPAGERQ	Solyc11g071950.3.1	UCH	Ubiquitin carboxyl-terminal hydrolase	220	S
										NSSIQGSPGGGRT	Solyc10g006050.3.1	RBP1	RNA-binding (RRM/RBD/RNP motifs) family protein	100	S
										TAYYVQSPSRDSH	Solyc04g078750.3.1	LEA	Transmembrane protein	29	S
										ILGDSVSPLRVIE	Solyc12g006990.2.1	GAP1	NSP (nuclear shuttle protein)-interacting GTPase	248	S
										KVSSFLSPSRLSD	Solyc10g076990.3.1	ZIGA4	ARF GAP-like zinc finger-containing protein ZIGA4	195	S
										RGRDRPSPDYGRG	Solyc03g026240.4.1	RS402	Arginine/serine-rich splicing factor 35	214	S
										KAKATQSPTESEP	Solyc12g009590.2.1	MBD1	Methyl-CPG-binding domain 11	93	S
										PEQGGCSPRNNKN	Solyc06g068240.3.1	AVP	Inorganic H pyrophosphatase family protein	46	S
										AKDNLGSPETGNV	Solyc10g076870.2.1	RBP2	RNA-binding (RRM/RBD/RNP motifs) family protein	213	S
										KDGLQGSPGRASD	Solyc02g089800.3.1	NMCP1	Little nuclei1	729	S
										TSFSVQSPRMTSL	Solyc10g006330.3.1	PMI1	Plastid movement impaired1	333	S
										EADAGGSPALVAR	Solyc11g040370.2.1	KH	KH domain-containing protein	288	S
										RQNLNHSPRNGAD	Solyc08g080410.3.1	PUX8	Ubiquitin-like superfamily protein	370	S
										EVQSSASPVAVQE	Solyc02g031860.3.1	MAP3K12	Kinase superfamily with octicosapeptide/Phox/Bem1p	596	S
										GSEEGSSPRASVS	Solyc10g018350.2.1	VAP1-4	Plant VAP homolog 12	144	S
										ETPTLDSPRKRFQ	Solyc09g092130.3.1	SPS	Sucrose phosphate synthase 3F	147	S
										GSTQVSSPLPKAP	Solyc11g010560.3.1	Kinesin	Kinesin like protein for actin based chloroplast	694	S
										DDSLPVSPSRGVK	Solyc02g092160.3.1	BSDC	BSD domain-containing protein	52	S
										RYAPPGSPRRGYP	Solyc05g018340.4.1	ZRANB2	RNA-binding protein-like protein	185	S
										GNDKSSSPPQTPT	Solyc01g095900.4.1	TPR1	Tetratricopeptide repeat (TPR)-like superfamily	163	S
										SPEALQSPNNDGA	Solyc09g082780.3.1	AILP1	Aluminum induced protein with YGL and LRDR motifs	18	S
										TEPENISPPSENV	Solyc05g013560.3.1	SRP	Hypothetical protein	25	S
										KTEVIASPKASQA	Solyc08g076920.3.1	GAP2	ARF-GAP domain 9	180	S
										EASGGSSPSTERK	Solyc01g099360.3.1	TPM#	Tudor/PWWP/MBT superfamily protein	489	S
										QDEVPDSPKVLEL	Solyc05g050630.5.1	TPR2	Tetratricopeptide repeat (TPR)-like superfamily	1427	S
										GESATVSPKCPFG	Solyc10g080520.3.1	CHFR	Zinc ion binding protein	52	S
										ARNSVSSPIITRN	Solyc09g008240.3.1	ABCT	ATP binding cassette subfamily B1	679	S
										NTSIDDSPKSWDE	Solyc08g082590.3.1	Grx	Glutaredoxin family protein	79	S
										STVGGDSPKERFV	Solyc04g072670.4.1	ACIN1	SAP domain-containing protein	553	S
										LGLRTGSPTAVTA	Solyc08g069231.1.1	ARA1	arabinose kinase	423	S
										GAKSLDSPTSVTK	Solyc04g007230.3.1	/	Regulator of Vps4 activity in the MVB pathway protein	243	S
										NGLGEFSPAKQLK	Solyc06g068230.4.1	TPR5	Tetratricopeptide repeat (TPR)-like superfamily	1293	S
										SGRVAASPVWEGK	Solyc06g083390.4.1	RIN4	RPM1 interacting protein 4	144	S
										AASSGLSPASKKF	Solyc07g006030.4.1	TPR3	Tetratricopeptide repeat (TPR)-like superfamily	1302	S
										KLNSAASPSGGTE	Solyc07g006030.4.1	TPR3	Tetratricopeptide repeat (TPR)-like superfamily	1323	S
a The sequence logo for each motif created using the MoMo tool. b The post-translationally modified residue located at the center of the motif. c The regular expression for the motif. d The algorithm-dependent score of the motif. e The number of foreground peptides that match the motif / the total number of foreground peptides with the given central modification. f The number of background peptid…
