# Supplementary material for: Integrative Proteomic and Phosphoproteomic Analyses of Pattern- and Effector-Triggered Immunity in Tomato
Source: Front Plant Sci. 2021 Dec 3;12:768693. doi: 10.3389/fpls.2021.768693 (PMC8677958; doi:10.3389/fpls.2021.768693)
Supplement: Supplementary file 11 [file Table_8.XLSX]

## Sheet: 2.3D模型-结果文件
Supplementary Table S8. Detailed information of homology models of four differentially regulated phosphoproteins.
The information of identified phosphosites						The information of the functional domain analysis			The information of homology three-dimensional models
Protein accession (a)	Protein description (b)	Gene name (c)	Position (d)	Amino acid (e)	Protein sequence (f)	Functional Domain (g)	InterPro Accession NO. (h)	Range (i)	Template (j)	Ologo-state (k)	Method (l)	Resolution (m)	Seq Identity (%) (n)	Seq Similarity (o)	Range (p)	Coverage (q)	GMQE (r)	QMEAN (s)
Solyc06g062800.5.1	Eukaryotic initiation factor 4A	eIF4A	146	T	MARLAPEGAQFDARQFDSKMNDLLAAEGKDFFTSYDEVYDSFDAMGLQENLLRGIYAYGF EKPSAIQQRGIVPFCKGLDVIQQAQSGTGKTATFCSGILQQLDYGLIQCQSLVLAPTREL AQQIEKVMRALGDYLGVKVHACVGGTSVREDQRILAAGVHVVVGTPGRVFDMLRRQSLRP DCLRMFVLDEADEMLSRGFKDQIYDIFQMLPTKVQVGVFSATMPPEALDITRKFMNKPVR ILVKRDELTLEGIKQFYVNVDKEEWKLETLCDLYETLAITQSVIFVNTRRKVDWLTDKMR SRDHTVSATHGDMDQNTRDIIMREFRSGSSRVLITTDLLARGIDVQQVSLVINYDLPTQP ENYLHRIGRSGRFGRKGVAINFVTTDDERMLFD…	Helicase_ATP-bd, DEAD/DEAH_box_helicase_dom, Helicase_C	IPR014014/IPR011545/IPR001650	40-68/65-226/252-413	5zc9.1.A	monomer	X-ray	2.00Å	72.18	0.52	40-68	0.92	0.8	-0.41
Solyc06g073540.4.1	Argonaute4b	AGO4B	160	S	MAEEENGGSTEALPPPPPVPLNFSPAQAEPEPVKKKVLRVPMARRGLGSKGQKIPILTNH FKVNVSNVDGHFFHYSVALFYEDGRPVEGKGIGRKVLDRVHETYDTELAGKDFAYDGEKS LFTIGSLPRNKLEFTVVLDDITSNRNNGTNGNSSPGRHGSPPNETDRKRLRRPYQSKTYK VEISFAAKIPMQAIANALRGQESENSQEALRVLDIILRQHAAKQGCLLVRQSFFHNDPKN FADVGGGVLGCRGFHSSFRTTQSGLSLNIDVSTTMIIQPGPVVDFLIANQNAKDPFSLDW AKAKRVLKNLRVKTAPANQEFKITGLSEKPCREQMFTLKQKSKDEDGEVQTSEVTVYDYF VNHRNIDLRYSADLPCLNVGKPKRPTYFPIELC…	Argonaute_N，ArgoL1_domain，PAZ_dom，Argonaute_Mid_dom，Piwi	IPR032474/IPR014811/IPR003100/IPR032472/IPR032473/IPR003165	52-217/227-279/283-413/423-468/478-556/566-874	4f3t.1.A	monomer	X-ray	2.25Å	31.47	0.36	52-217	0.88	0.63	-2.54
Solyc06g068240.3.1	Pyrophosphate-energized vacuolar membrane proton pump	AVP	46	S	MGSALLSEFGTEIVIPICAVIGIVFSLVQWYLVSLVKLSPEQGGCSPRNNKNNGFNESLV EEEEGINDQNVVVKCAEIQNAISEGATSFLFTEYQYVGIFMVAFAVLIFVFLGSVEGFST KSQPCTYNKEKMCKPALATAIFSTISFLLGAVTSVVSGFLGMKIATYANARTTLEARKGV GKAFITAFRSGAVMGFLLAANGLLVLYITINLFKLYYGDDWEGLFEAITGYGLGGSSMAL FGRVGGGIYTKAADVGADLVGKVERNIPEDDPRNPAVIADNVGDNVGDIAGMGSDLFGSY AESSCAALVVASISSFGIDHDFTAMCYPLLISSMGILVCLITTLFATDFFEIKAVKEIEP ALKHQLIISTALMTVGIAIVTWTCLPSSFTIFN…	PPase-energised_H-pump	IPR004131	2 - 767	6afu.1.A	homo-dimer	X-ray	2.80Å	89.56	0.57	1-767	1	0.96	-2.1
Solyc11g040370.2.1	RNA-binding KH domain protein	KH	288	S	MADEEVMVEATSPVPSDHHKRKLEDLELNALEPHTEIGSDPNTETVSDSVQKLDGTIEEE AADVDGSEPKRPRLEDKANGLASQNGYEEKVEEELKVDDIEQREVAQEAPESCKEQPADG NQQTGDVEQSDAKTFLEIENSTQFNEPSKGDIQESEAEKSTQVDEPSKGDIHEPSAEVPG DIQKEPSAEHPEMEGVQLDQEHSASDDQTITRKMEVPNNKVGVLIGKSGDTIRYLQYNSG AKIQIMRDADTDPHAASRPVELIGTLENINKAEKLIKDVIAEADAGGSPALVARGFGTVQ AVVGEQIEIQVPNEKVGLIIGKGGDTIKSLQTRSGARIQLVPLPSDGKESKERTVRVTGD KKQIEMAREMIKEVMSQPVRPASLSSGYGQQPF…	KH_domain	IPR004087	211 - 387	2jvz.1.A	monomer	NMR	-	32.08	0.38	208-376	0.21	0.1	-4.31
a Accession number from ITAG 4.1 protein database from the Sol Genomics Network. b The name of the phosphoproteins. c The abbreviations for the protein names d Modification site localization in phosphoprotein. e The amino acid that modification site modified. f The protein sequence of the phosphoprotein. g, h, i The information of the functional domain analysis predicted by InterPro: the integrat…
