# Supplementary material for: Integrative Proteomic and Phosphoproteomic Analyses of Pattern- and Effector-Triggered Immunity in Tomato
Source: Front Plant Sci. 2021 Dec 3;12:768693. doi: 10.3389/fpls.2021.768693 (PMC8677958; doi:10.3389/fpls.2021.768693)
Supplement: Supplementary file 12 [file Table_9.XLSX]

## Sheet: Table S9
Supplementary Table S9. List of correlating hits between transcriptomic and proteomic data.
Accession No.	Protein Name	Abbreviation	Protein abundance from the whole proteome				Transcriptional level from previous RNAseq work
			PTI		ETI		PTI		ETI
			Ratio	p value	Ratio	p value	Ratio	Adjust p value	Ratio	Adjust p value
	Signaling
Solyc12g009020.2.1	MAP kinase kinase 1	MKK1	1.04087	0.216012	1.1001	0.0187751	1.99	0.0240836	2.77	6.97146e-06
Solyc10g079130.2.1	Calcium-dependent protein kinase 32-like	CPK32	1.22503	0.00235625	1.45296	0.00169415	1.55	0.744788	2.49	0.000466259
Solyc04g016260.3.1	Calcium-transporting ATPase	ACA	1.14343	0.0271443	1.13832	0.0011495	1.53	0.395216	3.98	4.11828e-08
Solyc03g113220.3.1	Hypersensitive-induced response protein	HIR	1.03563	0.250738	1.1971	0.00861365	1.43	0.545663	3.48	5.75385e-09
Solyc03g115700.3.1	SNF1-related protein kinase	SnRK	1.10583	0.0153948	1.02585	0.273023	1.48	0.364444	2.18	0.0395777
	ROS homeostasis and defense
Solyc04g071890.4.1	Peroxidase 12	POD12	1.12396	0.0254677	1.04712	0.068548	5.34	3.37434e-08	2.88	0.00847745
Solyc08g080940.3.1	Glutathione peroxidase like encoding 1	GPX	1.02962	0.647486	1.29582	0.0232099	2.78	0.0364127	15.48	6.07177e-06
Solyc05g005460.3.1	Nucleoredoxin 2	Nrx2	1.1194	0.0234201	1.09609	0.0200776	2.2	0.430249	4.93	2.32731e-07
Solyc04g080850.3.1	Thioredoxin	TrxH	1.08461	0.451598	1.37163	0.0453433	1.19	1	3.77	0.000537008
Solyc06g009020.2.1	Glutathione S-transferase	GST	0.987862	0.839008	1.64291	0.00577155	4.11	0.123569	29.39	1.04431e-14
Solyc09g007630.3.1	P58IPK	P58IPK	1.28671	0.022216	1.04185	0.215906	1.89	0.812607	5.67	6.37857e-05
	Gene expression & protein fate
Solyc04g081570.3.1	Heat shock protein 90	Hsp90	1.04943	0.572579	0.725211	0.013987	2.27	0.430228	5.04	1.29077e-07
Solyc12g015880.2.1	Heat shock protein 90-1	Hsp90-1	1.03959	0.350581	1.13404	0.00315661	1.23	1	6.66	1.0673e-20
Solyc06g076020.3.1	Heat shock protein 70 kD	Hsp70	1.04197	0.180254	2.01534	4.68874e-05	5.53	0.653029	59.55	2.2099e-09
Solyc02g069260.3.1	Argonaute2a	AGO2a	1.0122	0.58792	1.13484	0.0110376	1.63	0.64284	5.38	1.29025e-11
Solyc03g117950.3.1	ATP-dependent Clp protease ATP-binding subunit-like protein chloroplastic	ClpB	1.05757	0.387662	1.34884	0.00372291	1.13	1	4	0.00116279
Solyc08g077440.3.1	Lon protease homolog	LonP	1.03371	0.585745	1.27702	0.000211774	1.51	0.385945	5.76	3.94742e-18
Solyc03g098730.1.1	Kunitz-type protease inhibitor	KPI	1.0894	0.133981	1.47508	0.000543666	3.99	0.0398357	10.55	2.14948e-05
	Membrane and transport
Solyc03g114950.2.1	ABC transporter B family member 27	ABCB27	1.04896	0.125745	1.21346	0.00315381	1.49	0.331983	5.82	4.44744e-07
Solyc09g091660.3.1	Pleiotropic drug resistance protein	PDR	1.19089	0.00291481	1.5213	0.00067503	2.69	0.335315	5.9	0.00017799
Solyc02g072130.3.1	Protein transport protein Sec.1	Sec1	0.972935	0.724317	1.10201	0.0350721	1.47	0.432245	2.69	4.68503e-05
	Cell structure
Solyc10g085020.3.1	Tubulin beta chain	TubB	0.92481	0.519482	0.898311	0.00766704	1.76	0.156156	2.85	1.35853e-06
Solyc07g043320.3.1	Myosin heavy chain 2C embryonic smooth protein	MHC	1.15425	0.00693808	1.27788	0.000195082	1.5	0.79011	2.27	0.015529
	Carbohydrate & energy metabolism
Solyc01g095620.3.1	Glycosyltransferase	GTase	1.04867	0.0159825	1.26032	0.000233021	1.25	0.857628	4.22	0.000658683
Solyc09g075120.3.1	UDP-glucuronic acid decarboxylase 4	UXS	1.09184	0.141086	1.46002	0.00341618	2.35	0.00148697	10.12	7.21783e-13
Solyc04g005160.3.1	6-phosphogluconate dehydrogenase, decarboxylating	PGD	1.55829	0.000759716	2.43404	3.8538e-05	8.69	0.0547508	26.31	1.53849e-05
Solyc01g073740.4.1	Citrate synthase	CS	1.10681	0.0062353	1.06671	0.0506048	2.19	0.0010564	2.72	6.2286e-06
Solyc01g091880.3.1	ATPase	ATPase	1.01338	0.688019	1.12108	0.0119265	1.19	1	2.09	0.00373817
Solyc06g071070.1.1	NAD(P)-binding Rossmann-fold superfamily protein	NB-RFP#	1.11444	0.067034	1.1672	0.000495874	2.2	0.270243	6.01	0.000127324
	Basic metabolism
Solyc09g090980.3.1	Pathogenesis-related protein STH-2-like	PR-STH2	1.38801	0.0146941	1.39143	9.67457e-05	21.82	4.79696e-16	19.85	1.74145e-09
Solyc06g068090.3.1	Phospholipase PLDa1	PLD1	1.01126	0.790202	1.1679	0.0011171	1.25	0.97386	2	0.00369805
Solyc08g080130.3.1	Phospholipase PLDb1	PLDb1	1.25307	0.0141916	1.38185	0.00188143	3.4	0.0202254	3.83	0.0455987
Solyc02g091100.3.1	2-hydroxyacyl-CoA lyase	HACL1	1.04502	0.0397411	1.15827	0.000529478	1.78	0.692244	10.5	2.13027e-14
Solyc07g053720.3.1	Tyrosine aminotransferase	TAT	1.13304	0.101632	1.16155	0.00022311	1.52	0.466887	3.3	1.05921e-07
Solyc04g074480.3.1	DAHP synthase 2 precursor	DAHPS2	1.13457	0.00688748	1.30933	0.000476185	3.13	0.0105858	4.29	0.00382864
Solyc10g083970.1.1	S-adenosylmethionine synthase	MAT	1.05696	0.101254	1.18706	0.0104031	1.36	1	4.24	2.16283e-06
Solyc07g007870.3.1	12-oxophytodienoate reductase 3	OPR3	0.965686	0.151362	1.18452	0.00102563	1.74	0.579629	5.34	0.000221389
Solyc09g007900.5.1	Phenylalanine ammonia-lyase	PAL	1.26606	0.00890369	2.64868	0.000149385	3.02	0.000107572	2.52	0.00425637
Solyc07g049530.3.1	1-aminocyclopropane-1-carboxylate oxidase 1	ACO1	1.68559	0.000379269	2.76449	2.40421e-05	9.7	0.00101359	27.96	1.49261e-21
Solyc01g107820.2.1	TOMATO WOUND-INDUCED 1	TWI1#	1.15066	0.0156451	1.6441	0.000542549	5.63	3.00203e-07	29.07	2.01332e-24
Solyc09g061840.5.1	3-ketoacyl-CoA thiolase peroxisomal-like	PKT	1.07486	0.540911	2.12544	0.000959148	1.74	0.082159	7.69	5.99982e-24
Solyc01g088480.3.1	UMP-CMP kinase	UMK	1.0801	0.0293694	1.11072	0.00950737	1.8	0.538279	3.75	1.51637e-09
Solyc04g078290.5.1	Cytochrome P450	CYP450	1.08611	0.398533	1.18383	0.000429191	3.67	0.0791911	12.85	3.91718e-14
Solyc07g006890.1.1	Cytochrome P450	CYP450	1.0039	0.201951	1.46394	2.4908e-05	2.39	0.0133534	19.73	8.70013e-07
Solyc05g050120.3.1	Cytosolic NADP-malic enzyme	NADP-ME	1.33138	0.000109394	1.30795	0.00283453	3.9	1.08254e-11	5.06	2.50825e-08
Solyc01g105560.3.1	GTP cyclohydrolase II 3,4-dihydroxy-2-butanone 4-phosphate synthase	DHBPS	1.01562	0.621554	1.26116	0.00832172	1.47	0.443145	2.22	0.00062599
	Others
Solyc05g005490.4.1	Carbonic anhydrase	CA	0.988747	0.894497	0.826642	0.0310646	1.44	0.434804	2.26	0.000738038
Solyc10g084050.2.1	Cell division cycle protein 48-like protein	CDC48	1.05544	0.277555	1.15586	0.0272662	1.29	0.877495	2.18	0.000792633
Solyc11g011220.2.1	Transmembrane protein (Protein of unknown function DUF2359 2C transmembrane)	TP	1.00872	0.819721	1.10642	0.0203203	3.02	0.378107	7.73	3.40071e-22
